# Supplementary material for: GPR162 is a beta cell CART receptor
Source: iScience. 2023 Nov 10;26(12):108416. doi: 10.1016/j.isci.2023.108416 (PMC10709007; doi:10.1016/j.isci.2023.108416)
Supplement: Table S1. Genes upregulated by Cartpt KD, related to Figure 1 [file mmc2.xlsx]

## Sheet: Sheet1
Upregulation by Cartpt KD
Gene	FC	padj
AABR07068253.1	2.18073	1,02√ó10^-78
Jun	2.12561	3,32√ó10^-41
Srp14	2.06666	2,34√ó10^-55
Apmap	1.67665	6,20√ó10^-51
F3	1.61617	3,67√ó10^-46
AABR07060833.1	1.5631	5,49√ó10^-12
Ldhb	1.53845	1,15√ó10^-12
Rhob	1.51978	4,40√ó10^-47
Ffar4	1.4767	6,31√ó10^-13
Akap12	1.44576	4,01√ó10^-67
P2ry10	1.42057	1,02√ó10^-08
Ube2m	1.41436	8,11√ó10^-154
Ripply3	1.37619	3,83√ó10^-42
AABR07060293.1	1.33467	1,40√ó10^-50
Acpp	1.33004	3,83√ó10^-14
Il10ra	1.32281	4,98√ó10^-23
Tmprss13	1.32263	3,40√ó10^-22
Rsad2	1.32221	1,34√ó10^-12
Zdhhc9	1.31866	1,83√ó10^-63
Insig1	1.3172	2,63√ó10^-55
Gpm6a	1.29681	5,53√ó10^-13
Psma1	1.28407	1,05√ó10^-93
Ct55	1.27742	3,85√ó10^-09
Gstm7	1.23888	8,15√ó10^-42
Tle3	1.22729	8,31√ó10^-29
Tmem38a	1.22107	1,76√ó10^-22
Tex264	1.18201	2,62√ó10^-42
Hsbp1	1.16695	1,14√ó10^-19
Gad2	1.14795	7,98√ó10^-14
Sec23a	1.14166	5,30√ó10^-34
Sgpp2	1.1382	5,96√ó10^-20
Plagl2	1.13689	6,32√ó10^-74
Celf5	1.13483	4,23√ó10^-26
Tnfrsf19	1.13415	9,43√ó10^-06
Ntm	1.13139	4,09√ó10^-11
Nrp2	1.13133	1,24√ó10^-11
Map9	1.13069	3,90√ó10^-43
Tsx	1.11778	6,35√ó10^-09
Fam89a	1.09581	1,06√ó10^-27
Styk1	1.09134	2,71√ó10^-05
Hcar1	1.07947	2,71√ó10^-05
S100a5	1.07192	1,02√ó10^-05
AC128848.1	1.05993	1,18√ó10^-10
Hs3st1	1.04213	7,12√ó10^-15
B4galt5	1.0366	1,67√ó10^-45
Ocrl	1.03614	1,70√ó10^-12
Pkia	1.02868	1,00√ó10^-32
Vps26a	1.02849	5,66√ó10^-39
Aacs	1.00785	2,49√ó10^-42
Slc26a7	1.00251	2,06√ó10^-05
Glce	0.997956	2,88√ó10^-12
Uhmk1	0.988825	1,49√ó10^-35
Apool	0.98277	3,91√ó10^-10
Perp	0.98135	7,87√ó10^-18
Tmed7	0.973079	1,39√ó10^-46
Fmo2	0.968763	2,63√ó10^-07
Alg10	0.964382	1,93√ó10^-15
Dtna	0.944775	1,43√ó10^-17
Csrp2	0.938531	1,30√ó10^-17
Ptrh2	0.938083	9,69√ó10^-30
Sv2a	0.935261	1,82√ó10^-20
Gsto1	0.930052	9,14√ó10^-29
Slc39a10	0.927105	1,96√ó10^-20
Mblac2	0.925358	1,48√ó10^-14
Pias3	0.921336	3,89√ó10^-25
Atxn3	0.917599	4,66√ó10^-27
Klf2	0.915877	1,32√ó10^-10
Furin	0.915242	3,76√ó10^-48
Nkiras2	0.913348	6,33√ó10^-41
Ids	0.909764	7,81√ó10^-21
Ammecr1	0.90497	8,79√ó10^-15
Adam9	0.903723	7,86√ó10^-52
Tmem33	0.89699	2,10√ó10^-34
Arl9	0.89545	0.000779696
Cd1d1	0.894865	6,06√ó10^-15
Slc6a3	0.893876	6,28√ó10^-10
Atg12	0.893651	6,31√ó10^-42
Rapgef6	0.889962	9,28√ó10^-29
Rmdn3	0.885274	1,21√ó10^-15
LOC103694873	0.878122	7,14√ó10^-13
Tnfrsf13c	0.873954	0.00078549
Cntn1	0.871554	1,60√ó10^-20
Pcsk1	0.869623	6,27√ó10^-17
Hmgcr	0.868653	3,09√ó10^-19
Nxf2	0.864922	5,20√ó10^-05
Lrp11	0.862441	2,13√ó10^-42
Rcn1	0.862141	8,28√ó10^-50
LOC681241	0.855807	1,23√ó10^-09
Bhlhe22	0.854854	0.000806688
Rasd1	0.854704	4,87√ó10^-09
As3mt	0.853411	4,12√ó10^-20
Mafb	0.852723	0.000734899
Lpcat1	0.850886	4,90√ó10^-10
Klf4	0.849431	3,78√ó10^-10
Yme1l1	0.847379	0.00190224
Clmn	0.842956	2,13√ó10^-08
Tmod2	0.842278	2,28√ó10^-18
Pcdh8	0.84102	0.000611193
Myo3a	0.838038	4,15√ó10^-17
Serinc4	0.837073	9,28√ó10^-21
Chia	0.831401	2,17√ó10^-05
Ifi47	0.8305	2,68√ó10^-07
Pik3ip1	0.829624	9,33√ó10^-10
Capn9	0.828105	0.000249588
Fam220a	0.827406	1,78√ó10^-41
Creb5	0.827318	0.00233947
Pcdh17	0.825351	3,07√ó10^-08
Mctp2	0.824148	0.000326084
Spats2l	0.820492	2,83√ó10^-21
AC117330.1	0.817565	7,28√ó10^-14
Slco1a2	0.817102	0.000110893
Xkr8	0.816809	4,93√ó10^-12
Ffar2	0.81567	1,87√ó10^-14
Tmem123	0.811697	1,15√ó10^-29
Fam102b	0.810803	7,29√ó10^-06
Polr3g	0.808039	8,36√ó10^-10
Ms4a8	0.803283	1,11√ó10^-13
Sms	0.802804	1,23√ó10^-25
Evl	0.798762	3,07√ó10^-22
Tfb2m	0.798678	2,73√ó10^-34
Map3k13	0.796365	2,75√ó10^-20
Ets1	0.794833	1,11√ó10^-06
Tac1	0.793461	0.000410059
Mt1	0.791846	0.00320606
Gtf2ird1	0.78887	5,59√ó10^-38
Cdh2	0.788836	5,31√ó10^-14
Elovl5	0.788815	1,05√ó10^-31
Clcn5	0.788457	4,14√ó10^-27
Cyth3	0.788097	7,79√ó10^-17
Tead1	0.786081	5,48√ó10^-62
Net1	0.785676	1,72√ó10^-48
Hsd17b2	0.782884	0.00206806
Lipa	0.782317	2,71√ó10^-22
AC110474.1	0.781064	2,84√ó10^-25
Cybrd1	0.775156	1,51√ó10^-23
Paqr8	0.775096	5,64√ó10^-06
Mtus1	0.774815	2,30√ó10^-22
Slc36a1	0.773095	1,62√ó10^-20
Lbh	0.76929	3,00√ó10^-08
Pygb	0.768992	1,15√ó10^-12
Psmb9	0.768407	7,22√ó10^-05
Lgmn	0.766288	3,42√ó10^-24
Rab27b	0.763286	0.000153224
Arl6ip6	0.762921	1,56√ó10^-16
Pfdn5	0.761927	1,61√ó10^-27
Ppp2r2b	0.760542	3,91√ó10^-06
Nt5c	0.760323	6,65√ó10^-12
Gosr2	0.759517	7,31√ó10^-41
Tm4sf1	0.756947	0.00349066
Eva1a	0.755552	3,14√ó10^-05
Epha7	0.754372	5,37√ó10^-07
Plxdc2	0.754316	0.00558339
Ptprr	0.753132	5,92√ó10^-06
Tor3a	0.752315	2,60√ó10^-06
Fem1b	0.750668	1,40√ó10^-33
Kif5a	0.748564	0.000582365
Tmem163	0.748555	3,82√ó10^-09
Daglb	0.747791	8,36√ó10^-56
Cnih1	0.746947	9,52√ó10^-12
Sntg2	0.746775	2,45√ó10^-06
Mpzl3	0.744913	6,99√ó10^-15
Rps6kl1	0.744371	1,92√ó10^-05
Spryd3	0.743172	1,53√ó10^-19
Sstr5	0.740896	0.00527494
AABR07029269.1	0.740213	0.00205477
Mycl	0.739015	6,69√ó10^-17
LOC103691744	0.736985	0.00795338
Cxadr	0.731022	2,42√ó10^-30
Klhl6	0.729568	5,15√ó10^-10
Pla2g15	0.728101	1,11√ó10^-12
Slc2a13	0.725116	3,02√ó10^-08
Olfml3	0.723028	0.00171883
Peli1	0.721559	2,70√ó10^-45
RGD1311933	0.718749	9,45√ó10^-14
Cyp2e1	0.717628	2,01√ó10^-13
Ppp1r32	0.717221	1,28√ó10^-06
Usp46	0.717177	3,44√ó10^-39
Grem2	0.713665	1,03√ó10^-05
Rcc2	0.711798	1,98√ó10^-08
Dock11	0.711764	1,57√ó10^-12
Tpm3	0.710771	4,34√ó10^-46
P2rx4	0.70506	0.0012298
Snap29	0.70288	3,68√ó10^-27
Nemp2	0.698113	1,13√ó10^-13
Ears2	0.696748	3,38√ó10^-06
Lrrc7	0.695666	0.0147263
Zfp605	0.692203	2,12√ó10^-10
RGD1565410	0.691383	0.000634249
Tspan1	0.690752	0.000569211
Tek	0.690298	5,60√ó10^-06
Gna13	0.688831	6,82√ó10^-36
Tox	0.686305	1,33√ó10^-09
AABR07061614.1	0.685446	2,25√ó10^-18
AABR07054361.1	0.684255	1,25√ó10^-12
Ppp1r14c	0.682724	2,42√ó10^-07
Gpat3	0.681537	1,67√ó10^-05
Ppip5k2	0.679484	1,03√ó10^-31
Cemip2	0.67768	1,44√ó10^-27
Bambi	0.676241	2,34√ó10^-10
Chchd4	0.67455	1,26√ó10^-09
Chst12	0.674148	2,55√ó10^-08
Pdzk1ip1	0.674041	2,21√ó10^-22
Ripk3	0.673751	4,77√ó10^-06
Pnpla3	0.670456	8,65√ó10^-12
LOC499331	0.670005	1,34√ó10^-16
Clint1	0.669899	1,66√ó10^-33
Actr3b	0.669734	8,74√ó10^-14
Mylk3	0.669054	0.0157396
Klc4	0.664276	1,18√ó10^-06
Sdcbp	0.661351	2,43√ó10^-20
Ptpn1	0.660982	9,74√ó10^-28
Tfrc	0.656898	3,59√ó10^-15
Dhcr24	0.656661	5,79√ó10^-35
Acsl4	0.654798	2,26√ó10^-14
Msmo1	0.654408	4,35√ó10^-08
Map3k8	0.654339	7,57√ó10^-18
Chrna7	0.654153	0.000678579
Psmb8	0.653984	0.022972
Ap2a2	0.653559	8,69√ó10^-24
Klf6	0.653301	1,99√ó10^-16
Bloc1s5	0.652708	5,55√ó10^-17
Tssk4	0.651739	0.0230577
Tbc1d20	0.651415	4,17√ó10^-24
Slitrk1	0.650518	0.0179406
Rab19	0.649342	1,87√ó10^-07
Nup35	0.649291	2,77√ó10^-12
Sema5b	0.647287	6,26√ó10^-15
Cyp51	0.646611	2,76√ó10^-09
Spesp1	0.646536	0.0103425
Tcf7	0.645501	5,65√ó10^-05
Bpi	0.644788	1,89√ó10^-06
Msc	0.643269	0.00252103
P2ry1	0.643022	9,97√ó10^-06
Pcdh7	0.642802	0.0220862
Slc1a3	0.642778	0.0255167
Muc4	0.642449	0.00258278
Pcdhb1	0.64101	0.0262081
LOC690142	0.640885	5,56√ó10^-07
Cbln2	0.638885	0.00929548
Lrrc8c	0.638409	3,54√ó10^-10
Large2	0.637942	3,20√ó10^-12
Septin2	0.637525	7,57√ó10^-36
Cmpk2	0.63521	2,08√ó10^-09
Gap43	0.634676	7,14√ó10^-10
Fdft1	0.633536	1,19√ó10^-07
Phb2	0.631947	6,85√ó10^-28
Cmbl	0.63104	5,59√ó10^-08
Snu13	0.630468	1,02√ó10^-07
Ccdc74a	0.630295	0.000561901
Nell2	0.629259	0.001877
Dkk4	0.628644	4,83√ó10^-16
Spcs3	0.62846	2,82√ó10^-18
St8sia1	0.627925	3,84√ó10^-06
Ube2l3	0.626428	1,03√ó10^-28
Gpr85	0.625287	0.000747486
Arhgap26	0.624975	2,03√ó10^-05
Smr3b	0.624729	0.00476083
Lin7b	0.624129	1,39√ó10^-06
Tm4sf4	0.624112	0.00339733
Hmgcs2	0.624049	6,15√ó10^-15
Dusp1	0.623864	3,01√ó10^-11
Gpr165	0.622956	0.0176155
Galnt18	0.622901	8,42√ó10^-09
Marchf5	0.621198	3,38√ó10^-28
Kpna3	0.620046	4,30√ó10^-28
Slco1a1	0.619206	1,31√ó10^-16
Pigt	0.619	4,23√ó10^-26
Cnn3	0.618673	1,60√ó10^-20
Colgalt1	0.618284	3,48√ó10^-28
Syn2	0.618066	0.000230835
Slc22a15	0.615302	8,68√ó10^-11
Lrrn3	0.614998	9,29√ó10^-05
Golga7b	0.61375	1,78√ó10^-18
Zbtb4	0.613445	9,92√ó10^-12
Egr4	0.613145	0.00776215
Rdh10	0.61264	7,20√ó10^-14
Trpv2	0.611392	0.0140449
Pspc1	0.611036	3,18√ó10^-13
Ube3d	0.610996	2,04√ó10^-07
Btg2	0.610666	4,33√ó10^-14
Avl9	0.610622	1,59√ó10^-17
Ogfod1	0.609459	1,82√ó10^-12
Gstm4	0.609204	1,53√ó10^-07
Rgs6	0.608397	0.00429524
AC120066.1	0.608206	0.00156832
AABR07038355.1	0.607594	2,18√ó10^-06
Atad1	0.605743	5,25√ó10^-27
Cd276	0.605438	1,83√ó10^-19
Grap2	0.605082	0.0217302
Plp2	0.604089	5,14√ó10^-27
Vtcn1	0.602603	0.0341263
Rtn4rl1	0.602297	3,46√ó10^-14
Vwa2	0.601018	7,20√ó10^-05
Hbegf	0.600675	1,04√ó10^-05
Gfral	0.60065	0.000656898
Tap1	0.600392	8,32√ó10^-06
Dhcr7	0.599694	5,47√ó10^-15
Ckb	0.59929	4,85√ó10^-09
Chd1	0.599204	1,52√ó10^-28
Tnfsf13b	0.599186	0.0384314
Atp8b2	0.598265	1,54√ó10^-10
Epha4	0.597865	9,69√ó10^-12
Adgrg1	0.597102	5,26√ó10^-18
RGD1563680	0.597079	2,88√ó10^-06
Ate1	0.596665	6,59√ó10^-20
Nr3c1	0.595436	1,79√ó10^-35
Dph6	0.592182	2,58√ó10^-09
Ptchd1	0.592155	0.0150965
Zdhhc7	0.591845	8,21√ó10^-06
Nars2	0.591212	0.00050575
Ttc7b	0.590424	3,94√ó10^-31
Pigv	0.590382	2,32√ó10^-06
Dmrtb1	0.589626	0.0320384
LOC103694085	0.589617	0.0141307
Tnni2	0.589463	0.0312594
Gask1b	0.589211	1,86√ó10^-08
Slc15a2	0.589085	0.000272769
Cyb5b	0.586695	1,47√ó10^-44
AABR07025825.1	0.586659	0.0162531
Gnpnat1	0.586246	3,74√ó10^-20
LOC299312	0.585676	3,08√ó10^-17
LOC100359574	0.584627	1,72√ó10^-06
Rdh13	0.584622	8,21√ó10^-09
Proc	0.584392	0.0388398
Myo7b	0.584325	0.00118054
Alpk1	0.584082	0.0471241
N4bp2	0.583519	2,65√ó10^-15
Tlcd3a	0.58334	5,61√ó10^-18
Fam136a	0.582383	5,86√ó10^-18
Prkce	0.582376	4,64√ó10^-10
Reep3	0.581771	2,64√ó10^-25
Pcyt1b	0.581004	1,15√ó10^-05
Zfp608	0.580216	1,17√ó10^-07
Gng3	0.580053	0.0202605
Slitrk2	0.580002	0.0262105
Ano6	0.579908	1,12√ó10^-14
AABR07039303.2	0.579828	0.00629348
Tomm20	0.579733	6,40√ó10^-07
Moap1	0.579385	0.00421272
Dscam	0.578513	0.0138714
Tmem144	0.578418	2,89√ó10^-09
Chrna9	0.578116	0.0367457
Tgoln2	0.576683	6,68√ó10^-09
Mid1	0.576677	0.0149861
AC094217.2	0.576408	0.00198475
AABR07014573.2	0.576088	0.00336816
Pcyox1	0.575893	7,32√ó10^-08
Atp6v1e1	0.575354	4,82√ó10^-36
Mmrn1	0.575353	0.000145608
Efl1	0.575318	1,83√ó10^-19
Fam117b	0.5753	4,88√ó10^-11
Pde6c	0.573543	3,29√ó10^-18
Gabrg2	0.572828	0.00580227
Kif3a	0.572379	3,26√ó10^-12
Mrtfa	0.570693	1,07√ó10^-18
RGD1565616	0.570539	6,03√ó10^-11
Slc35d3	0.570111	0.00834062
Rcan2	0.56974	6,43√ó10^-07
Ebf3	0.569513	3,71√ó10^-20
Leprotl1	0.568928	3,08√ó10^-26
Filip1	0.56824	1,59√ó10^-05
AABR07028769.1	0.568169	2,41√ó10^-07
Vwa5b1	0.566743	0.000570552
Cbr3	0.565986	2,43√ó10^-07
Rsph14	0.565796	5,65√ó10^-05
Klc3	0.565585	2,15√ó10^-08
Kcnj11	0.564455	5,59√ó10^-06
Tle1	0.564091	5,15√ó10^-12
LOC100361898	0.564053	8,88√ó10^-11
Spaca1	0.563003	0.0019206
Entpd6	0.562631	6,65√ó10^-09
Rps6ka3	0.561675	4,45√ó10^-35
Ramp1	0.560903	0.0043671
Mpzl1	0.560524	0.000684699
Slc35d1	0.558333	9,94√ó10^-18
Qtrt1	0.557844	6,30√ó10^-10
Syt4	0.557197	1,18√ó10^-16
Gpr137	0.556634	2,18√ó10^-08
Parp9	0.556627	1,22√ó10^-06
Cabp1	0.554849	7,76√ó10^-05
Nkx6-1	0.554395	2,05√ó10^-07
Atp8a2	0.552474	2,03√ó10^-05
Stx3	0.552128	1,24√ó10^-06
AABR07007068.1	0.552088	0.00136618
Tmsb10	0.55139	2,29√ó10^-13
RGD1561662	0.55054	3,69√ó10^-16
Spink2	0.550479	0.0325096
Dhrs13	0.550223	2,39√ó10^-14
Neil1	0.549534	0.000205682
Npc1	0.549421	2,10√ó10^-17
Ildr1	0.549359	1,44√ó10^-11
Vcsa2	0.548937	0.0151743
Tbc1d9	0.547851	8,89√ó10^-08
Cyfip2	0.546715	3,06√ó10^-20
Lmnb1	0.545174	5,16√ó10^-06
LOC689757	0.545166	0.000135125
Tmed4	0.544927	3,13√ó10^-29
Nr1d1	0.544838	7,93√ó10^-06
Mbtps1	0.544267	1,66√ó10^-05
Tp53inp2	0.54417	4,05√ó10^-12
Slco1a6	0.544093	0.0144484
Pusl1	0.544086	4,65√ó10^-05
Map11	0.544003	3,51√ó10^-32
Rita1	0.543991	1,02√ó10^-06
Mex3d	0.543726	9,70√ó10^-19
Adamts1	0.543518	0.0211908
Ttpal	0.543262	3,78√ó10^-08
Abcg3l1	0.541884	0.000107879
Cngb3	0.541764	2,19√ó10^-12
Ogfrl1	0.54174	0.00339086
Serinc2	0.540558	1,98√ó10^-20
LOC100912599	0.540554	1,58√ó10^-05
Efna5	0.539649	0.000924882
Abhd6	0.538682	1,05√ó10^-12
Glo1	0.537295	1,40√ó10^-17
Dner	0.537209	0.0138899
Prkaa2	0.536937	0.00492034
Slc37a4	0.536495	6,16√ó10^-13
Chmp6	0.535552	4,50√ó10^-22
G3bp1	0.535416	3,70√ó10^-24
Tyrp1	0.53434	0.00388371
Prdm9	0.534262	7,09√ó10^-12
Itga10	0.53346	2,25√ó10^-28
Klf8	0.533422	0.000204847
Rnf2	0.533384	8,68√ó10^-07
Ado	0.533225	1,50√ó10^-10
Sdha	0.532852	2,94√ó10^-17
Comtd1	0.532851	1,83√ó10^-08
Cep170	0.532817	2,00√ó10^-21
Etnk2	0.531443	0.000817564
Mgst1	0.531295	4,90√ó10^-16
Cpne3	0.531054	1,14√ó10^-12
LOC100294508	0.530937	3,35√ó10^-06
Zc3h6	0.530327	1,40√ó10^-06
Aldh1a7	0.529994	0.00743962
Dffa	0.529092	8,66√ó10^-09
Fbp1	0.528392	2,13√ó10^-06
Tmem25	0.527745	0.0096379
AABR07051518.1	0.527316	0.0159777
Astn1	0.526457	7,30√ó10^-06
Gtpbp4	0.525942	1,76√ó10^-08
LOC100362027	0.525733	4,73√ó10^-10
RGD1309104	0.524784	1,72√ó10^-07
Vps26c	0.524294	6,10√ó10^-13
Akt3	0.523647	1,51√ó10^-17
Lypd6b	0.523613	0.00225144
Api5	0.523583	7,12√ó10^-25
Krt72	0.523221	2,19√ó10^-05
Ppl	0.523033	0.000213323
Arhgap30	0.523005	1,18√ó10^-09
Insl6	0.522806	5,68√ó10^-05
Galnt12	0.522522	7,43√ó10^-07
Lmln	0.52228	4,36√ó10^-10
Stx1a	0.522124	1,92√ó10^-24
Rpl30	0.522059	8,28√ó10^-10
Tgfbr1	0.521647	3,27√ó10^-08
Cyp2b1	0.521611	0.0408392
Ndc1	0.521429	2,01√ó10^-12
Frrs1	0.520579	3,42√ó10^-05
Tnfrsf21	0.519888	5,47√ó10^-06
Mipep	0.519429	5,74√ó10^-07
Gjd2	0.518044	1,87√ó10^-07
Ccnyl1	0.516531	7,97√ó10^-07
Kcnip1	0.516285	0.0462648
AABR07018326.1	0.51604	0.00235638
Plin2	0.515132	0.00053674
Akap17b	0.51489	6,03√ó10^-11
Ccnd1	0.514747	0.0391224
Dpp7	0.514516	1,22√ó10^-15
Inpp5a	0.514278	4,77√ó10^-10
Chic1	0.513769	1,73√ó10^-15
Qpct	0.513703	0.00584086
Zfand2b	0.512691	3,30√ó10^-11
Fads1	0.512612	1,35√ó10^-05
Pcdhb3	0.511922	1,40√ó10^-06
Ebf1	0.511216	4,14√ó10^-05
Plppr1	0.51099	0.00963954
Stard5	0.510812	3,59√ó10^-15
Tagln2	0.510452	9,03√ó10^-20
Klhl1	0.510383	0.0104804
Trim69	0.510055	0.00127699
Snca	0.509411	8,32√ó10^-19
Ugcg	0.509353	1,06√ó10^-18
RGD1562036	0.508848	0.00603796
Faap100	0.50803	4,74√ó10^-10
Pigu	0.507848	3,19√ó10^-26
Impdh2	0.506778	4,69√ó10^-11
Zfhx4	0.506245	1,82√ó10^-08
Wbp1l	0.50606	6,05√ó10^-24
Nck2	0.505853	5,05√ó10^-05
Nhs	0.505583	0.000205364
Nras	0.505481	3,96√ó10^-21
AABR07060577.1	0.505066	0.0175383
Terb2	0.504633	0.00613533
Slc6a6	0.502389	2,15√ó10^-28
Adgrf5	0.502145	0.00513649
Cyb561d2	0.501712	2,83√ó10^-09
Cep55	0.501356	8,69√ó10^-08
Armc10	0.500121	1,93√ó10^-12
Pam	0.499561	0.0353718
Nrg1	0.499089	0.00458616
Diras2	0.498579	0.00718671
Pctp	0.498405	9,71√ó10^-06
Ogfr	0.497987	1,34√ó10^-30
Tmed9	0.497818	5,62√ó10^-22
Ubac1	0.497785	3,31√ó10^-08
Ihh	0.497783	0.00657535
Ube2f	0.497555	8,33√ó10^-07
Tmem87a	0.497467	3,33√ó10^-22
Por	0.496456	1,55√ó10^-14
Pole3	0.495525	1,91√ó10^-10
Vps45	0.495035	1,49√ó10^-25
Foxk1	0.494944	1,27√ó10^-16
Alkbh4	0.494811	8,02√ó10^-06
Slc30a1	0.493425	6,19√ó10^-10
Crk	0.493183	1,72√ó10^-34
Usp27x	0.490471	0.0062926
Sec14l2	0.490126	0.000347479
Plg	0.489527	0.000459515
Fbxo34	0.489357	2,17√ó10^-18
S100pbp	0.489257	1,41√ó10^-10
Ankh	0.489231	2,90√ó10^-08
Polr1b	0.489097	6,47√ó10^-08
Tldc2	0.48876	0.037344
Higd1a	0.488717	0.000910809
Ndrg2	0.488485	0.00986681
Clock	0.488467	1,61√ó10^-15
Slc5a8	0.488346	0.0209016
Slc25a39	0.488202	4,91√ó10^-14
Drg1	0.487235	8,53√ó10^-16
Ubtd2	0.486597	0.000349114
RGD1562747	0.485914	7,61√ó10^-08
Selp	0.485264	2,70√ó10^-07
Lrrc8b	0.485224	2,89√ó10^-18
Fbxo24	0.483472	1,35√ó10^-10
Thsd7a	0.483342	0.00234921
Asah1	0.483291	5,99√ó10^-07
Fabp3	0.480897	0.000350649
Ccna1	0.480768	3,14√ó10^-06
Rbp1	0.478311	3,78√ó10^-07
Lamp3	0.478174	0.00131436
Snapin	0.477546	1,49√ó10^-13
Fam169a	0.477067	2,51√ó10^-06
Zdhhc24	0.476522	5,52√ó10^-10
Cd200	0.476418	0.00105711
Sptlc1	0.475841	9,61√ó10^-13
Armc3	0.474418	0.0432402
Trappc6a	0.473951	6,35√ó10^-07
Zbtb26	0.473757	4,98√ó10^-06
Ppp1r15b	0.473537	1,73√ó10^-08
Ipmk	0.473374	1,98√ó10^-18
Kcnk10	0.473279	0.0004186
Anxa10	0.472993	7,13√ó10^-05
Lactb	0.472595	2,05√ó10^-07
Tns1	0.471929	1,59√ó10^-05
Tbc1d2b	0.471569	3,63√ó10^-15
Pigs	0.471276	1,07√ó10^-19
Tmem164	0.471184	3,80√ó10^-09
Emc1	0.470791	1,25√ó10^-06
B630019K06Rik	0.470443	0.0164435
Tmod1	0.470425	0.0032367
Serf1	0.470324	1,18√ó10^-08
Nsun7	0.470302	0.0342579
Gorab	0.469622	1,82√ó10^-05
Hcrtr1	0.469083	4,52√ó10^-05
Plce1	0.468968	0.00186896
Cd48	0.467982	0.0210724
Pimreg	0.465478	4,51√ó10^-11
Apc	0.462922	1,17√ó10^-22
G6pc3	0.46259	1,26√ó10^-12
Cldn7	0.462485	0.0126878
Prdx1	0.462471	3,83√ó10^-16
LOC108351936	0.461627	0.0240842
Stmn2	0.461479	9,12√ó10^-05
Kcnj2	0.460816	0.00010562
Slc4a1	0.460442	1,05√ó10^-07
Swi5	0.460413	1,32√ó10^-25
Stmn1	0.459944	1,33√ó10^-10
Zdhhc21	0.458715	8,92√ó10^-09
Tmem223	0.457901	4,82√ó10^-08
Eml4	0.456666	0.00088645
Igsf9b	0.455918	0.000806667
Taf4b	0.45536	3,41√ó10^-11
Psmb10	0.45431	2,24√ó10^-06
RGD1560028	0.453974	0.0245014
Soat1	0.453334	0.000260378
Fam168b	0.452337	6,22√ó10^-21
Asic5	0.452267	0.0210975
Usp43	0.452224	0.0032348
Slco5a1	0.45201	0.00626398
C1galt1	0.452003	0.000968158
Polb	0.450865	1,78√ó10^-11
Triap1	0.450584	0.00137213
Socs6	0.450564	9,23√ó10^-15
Tspan13	0.450542	6,11√ó10^-18
Adamts19	0.449878	0.00937754
AABR07012795.1	0.449629	5,59√ó10^-15
Slit2	0.449372	0.00868686
Acat2	0.44861	3,14√ó10^-05
Nipsnap3b	0.448387	1,00√ó10^-10
LOC100911453	0.448201	0.020935
Dtx4	0.448161	0.00261841
Alg9	0.448116	1,58√ó10^-09
Nlrp10	0.447847	0.0497586
Asf1b	0.446775	4,76√ó10^-07
AABR07073350.1	0.446461	0.0397329
Slc22a5	0.446039	1,58√ó10^-05
Slc35a1	0.445596	9,13√ó10^-25
Mecr	0.444844	4,93√ó10^-07
Unc93b1	0.442485	3,68√ó10^-05
Mgat5	0.442268	6,59√ó10^-06
Mapre1	0.441268	1,33√ó10^-26
Nek3	0.441177	0.00154395
Cnpy3	0.441001	2,68√ó10^-14
Zfp597	0.440404	0.00101445
Amtn	0.439103	0.0135391
Slc7a1	0.439018	6,30√ó10^-10
Man1a2	0.438637	2,83√ó10^-21
Duox2	0.438346	0.000115536
Rnf152	0.438294	2,66√ó10^-08
Lurap1l	0.437931	1,46√ó10^-05
Mnda	0.437699	0.0424742
Xaf1	0.437577	0.00291729
Def8	0.437415	0.000565566
C1r	0.437402	0.0330246
Tcf7l1	0.437248	0.00115043
Gpc4	0.437094	4,80√ó10^-09
Vil1	0.437069	0.00370664
Cldn12	0.436401	1,23√ó10^-09
AABR07052523.1	0.435876	4,37√ó10^-05
St3gal6	0.435842	1,07√ó10^-07
Foxq1	0.435621	0.00265991
Med8	0.435239	5,74√ó10^-08
Oaz3	0.435224	0.000181452
Mis12	0.435157	1,62√ó10^-11
Hpgds	0.434948	0.000176573
Fank1	0.434797	0.00759718
RGD1564541	0.434732	3,75√ó10^-10
Cybb	0.434165	0.00110474
Tmco1	0.434024	1,47√ó10^-09
Slc25a11	0.433752	4,89√ó10^-15
Rnf207	0.433514	0.012477
Efna2	0.432936	0.00280395
Parp14	0.432803	0.00168465
Tdg	0.431715	7,63√ó10^-12
Exosc5	0.431668	0.000221809
Diaph3	0.431467	6,72√ó10^-07
Bcl2l14	0.430954	0.00363004
Tlnrd1	0.430551	3,85√ó10^-09
Ncln	0.429938	4,24√ó10^-28
Slc1a4	0.428776	2,98√ó10^-06
Brs3	0.428673	0.00365484
RT1-M3-1	0.428562	0.00104056
Dnaja3	0.428125	3,45√ó10^-13
Slc35c1	0.427327	4,58√ó10^-12
Ctu1	0.426695	8,44√ó10^-05
Tmem97	0.426537	8,83√ó10^-18
Mov10	0.426229	2,09√ó10^-07
Vamp3	0.426217	0.00159252
AABR07012129.1	0.425899	9,84√ó10^-07
Znfx1	0.425682	1,84√ó10^-10
Reep1	0.425507	0.0190253
Fahd2a	0.424988	3,89√ó10^-05
Slc4a11	0.424507	1,30√ó10^-10
Jdp2	0.424479	9,37√ó10^-11
Galnt10	0.424136	6,36√ó10^-05
Maob	0.424001	0.00781859
Pitpna	0.423928	2,35√ó10^-27
Mmgt1	0.423859	1,06√ó10^-12
Tom1l1	0.423737	1,08√ó10^-07
Spink5	0.423637	1,69√ó10^-09
Smad7	0.423554	0.000164422
Got2	0.42355	1,74√ó10^-22
Wwp2	0.42317	5,36√ó10^-07
Ghr	0.422954	0.000113367
Napepld	0.42221	0.000629281
Ptbp3	0.421639	2,56√ó10^-08
Cuedc1	0.421112	2,28√ó10^-09
Adgrl2	0.420721	0.000622705
Fam241b	0.419274	8,36√ó10^-12
Galr1	0.419236	0.0220732
Ugt2b35	0.419191	0.0425991
Csn2	0.419169	0.00128086
Cdh13	0.418629	3,47√ó10^-06
Bace2	0.418574	2,98√ó10^-08
Srpx2	0.418473	2,70√ó10^-07
Ext1	0.418453	1,28√ó10^-07
Nkiras1	0.418443	0.0018183
Prom1	0.418148	0.00508327
Ramac	0.417849	4,94√ó10^-10
Fam184a	0.417565	2,65√ó10^-07
Lpgat1	0.417377	3,18√ó10^-08
Klf16	0.417335	1,28√ó10^-11
AABR07061254.1	0.417265	0.00536492
LOC100359539	0.416836	6,34√ó10^-09
Mri1	0.416561	6,11√ó10^-13
Map4	0.416441	1,49√ó10^-12
Htt	0.416154	3,00√ó10^-11
Magohb	0.416037	0.000504521
Egr1	0.41573	0.000350485
Slc2a7	0.415586	0.0290205
Pnp	0.415394	3,95√ó10^-07
Slc9b2	0.415142	2,15√ó10^-08
Rap2b	0.415129	0.0141743
AABR07034767.1	0.415036	0.000113323
Bex2	0.414649	0.000193512
Lgr4	0.414516	1,00√ó10^-07
Arfgef3	0.414469	1,38√ó10^-06
Rcan1	0.413686	8,93√ó10^-08
AABR07030094.1	0.413329	0.0103043
Plaat5	0.411734	4,68√ó10^-07
Adam15	0.411283	2,20√ó10^-17
Nrm	0.410627	0.000431604
Slc49a4	0.410467	1,25√ó10^-19
Dhrs7b	0.408578	6,97√ó10^-13
Kit	0.408507	1,57√ó10^-05
Tomm22	0.408345	3,81√ó10^-06
Slc25a48	0.408344	0.0445601
Csnk2a1	0.408331	4,73√ó10^-13
Synpo2	0.408267	0.000167237
Slc35e1	0.407818	3,65√ó10^-12
Pmvk	0.407513	2,62√ó10^-06
Med30	0.407418	4,86√ó10^-08
Ulk4	0.407207	0.0110902
Abcc6	0.406985	0.00430206
Atpaf1	0.406459	7,16√ó10^-15
St14	0.405826	1,21√ó10^-12
AABR07029272.1	0.405529	0.00629348
Gucy2e	0.405305	0.0387243
Anp32e	0.405228	2,11√ó10^-09
Agtpbp1	0.405018	0.00271503
Ppfibp1	0.404834	0.000764635
Mal2	0.404604	7,32√ó10^-10
LOC100362040	0.404589	0.0071495
Mrpl43	0.4039	9,01√ó10^-13
RGD1304587	0.40363	2,74√ó10^-08
Slc37a1	0.403143	8,00√ó10^-20
Rp1	0.40298	0.00522902
Arid3a	0.402901	3,43√ó10^-06
Nln	0.402084	0.000244823
Kcnn3	0.40191	0.0421364
Sowahb	0.401407	0.000323865
Map3k4	0.40104	8,98√ó10^-10
Dusp18	0.400575	5,74√ó10^-10
Glod4	0.400323	4,93√ó10^-09
Fam219a	0.39978	2,13√ó10^-20
Sh3tc1	0.399708	1,34√ó10^-05
Otud3	0.399658	0.00105375
Mcfd2	0.39946	2,32√ó10^-07
Agpat4	0.399132	6,29√ó10^-23
Fam131c	0.398983	2,14√ó10^-05
Slc7a5	0.398509	1,34√ó10^-05
Ap5m1	0.398067	1,03√ó10^-05
Gsta5	0.397971	0.000210696
Arhgap1	0.397898	1,90√ó10^-15
Rnpep	0.397792	0.000122263
B4galt3	0.397436	2,01√ó10^-13
Dctn4	0.397265	2,90√ó10^-13
Glis2	0.396921	6,46√ó10^-09
Epcam	0.396883	5,39√ó10^-17
Lrrc28	0.396423	0.000664896
Pnoc	0.396407	0.013615
Lama1	0.395683	6,88√ó10^-06
Ppil4	0.394699	1,64√ó10^-07
Dym	0.394477	1,97√ó10^-09
Syt7	0.394407	9,72√ó10^-07
Spart	0.394359	1,65√ó10^-06
Rpl7l1	0.394153	2,79√ó10^-11
Nuak2	0.394114	0.00214418
Lix1l	0.393695	0.000856233
Acvr1b	0.39363	3,07√ó10^-13
Neurl1	0.393598	7,07√ó10^-07
Sparc	0.393409	0.000343237
AABR07044388.1	0.393295	0.0208683
Skp1	0.39318	6,27√ó10^-15
Shmt1	0.392651	1,57√ó10^-06
Rnf144b	0.392291	0.045048
Sft2d3	0.391831	0.00624775
Ahi1	0.390536	2,32√ó10^-08
Mapk1ip1l	0.390369	8,55√ó10^-10
Jpt1	0.39031	3,47√ó10^-18
AABR07057196.1	0.390281	2,56√ó10^-18
Antkmt	0.389482	0.0034939
Acod1	0.388677	5,69√ó10^-05
Fcho2	0.388255	3,17√ó10^-06
Sgpp1	0.388101	1,84√ó10^-06
Oaz1	0.387301	5,59√ó10^-12
Gstm1	0.386925	0.00114753
Egln1	0.38628	0.0307266
Irf7	0.386191	1,47√ó10^-05
Mrpl12	0.384785	1,01√ó10^-08
Cdk5	0.384768	8,05√ó10^-09
Armc6	0.384541	1,09√ó10^-07
Ttc3	0.38391	2,55√ó10^-10
Ckm	0.383883	0.0264381
Rnaseh2c	0.383508	2,83√ó10^-06
Slc12a8	0.383318	6,13√ó10^-05
Cnih4	0.382755	1,14√ó10^-08
Krt2	0.38273	0.0132759
Pccb	0.382259	1,47√ó10^-07
Stradb	0.381986	3,37√ó10^-05
Ric8a	0.381713	1,79√ó10^-12
Clec2dl1	0.381688	0.00903866
Pigf	0.380634	7,74√ó10^-05
Cdk5rap2	0.380468	2,08√ó10^-11
Pld4	0.380366	1,34√ó10^-10
Celf1	0.379988	3,56√ó10^-12
Vmo1	0.379712	0.0356229
Banf1	0.379638	4,16√ó10^-09
Syn1	0.379615	9,51√ó10^-07
Irf1	0.37926	0.000119022
Wdr92	0.379169	0.000766818
Synj2	0.378766	6,43√ó10^-08
Pus7	0.378725	2,10√ó10^-08
RGD1307443	0.378486	0.0458195
Pdzd11	0.378329	1,76√ó10^-06
AABR07030911.1	0.377432	1,32√ó10^-06
Stim2	0.37738	3,20√ó10^-07
Nudt2	0.376545	9,12√ó10^-05
Eral1	0.376347	2,39√ó10^-10
Elovl2	0.376144	9,67√ó10^-16
Nmt1	0.375884	1,63√ó10^-12
Jup	0.375822	2,39√ó10^-05
Marcks	0.375793	3,79√ó10^-06
Phtf2	0.375689	2,55√ó10^-12
Otub2	0.375675	0.000326405
Imp4	0.375488	7,82√ó10^-12
Rpf2	0.374949	0.000131547
Susd4	0.374859	0.000144819
Dhodh	0.374716	0.0058453
Cenpm	0.374714	0.00182296
Ctbs	0.374704	0.000102128
Lgals12	0.374451	2,52√ó10^-05
Abhd3	0.37387	0.00906701
LOC100910838	0.373657	4,34√ó10^-07
Map3k2	0.373568	0.000144333
Spg7	0.373504	0.00534037
Nup160	0.37344	7,91√ó10^-11
Nid2	0.373436	5,16√ó10^-09
Cenpj	0.373253	0.00238546
Pdia4	0.373236	4,95√ó10^-06
Ogfod3	0.372934	1,18√ó10^-09
Abhd13	0.372864	9,98√ó10^-12
Dusp16	0.37254	0.000103409
Sacm1l	0.372246	1,44√ó10^-10
RGD1309540	0.372238	5,71√ó10^-11
Ccdc114	0.372217	0.00112475
Ppdpf	0.372105	2,02√ó10^-06
Cnpy4	0.371748	0.000429231
LOC685431	0.371557	0.000226382
LOC102555727	0.371381	6,62√ó10^-07
Taf5	0.371011	1,11√ó10^-07
Bst1	0.370817	0.0269959
Lgi3	0.370785	0.0248591
Rala	0.370649	4,35√ó10^-14
Hs2st1	0.370649	3,43√ó10^-20
Slc16a10	0.370586	0.00168204
Pip4k2b	0.370308	1,38√ó10^-11
Tusc2	0.370232	1,69√ó10^-05
Mrps24	0.370098	1,70√ó10^-06
Ppp2r2a	0.370057	2,38√ó10^-16
Kank4	0.369983	0.00761764
Plekhh1	0.36978	9,04√ó10^-05
Arl4d	0.369442	0.0231522
Atg7	0.368543	5,93√ó10^-15
Mrpl38	0.368529	1,34√ó10^-06
Enpp1	0.368008	0.00467646
AC097037.2	0.36799	0.00176321
Tmem205	0.367759	0.00174094
Ttc13	0.366971	1,69√ó10^-07
Ripk4	0.366909	1,93√ó10^-11
Tmem255b	0.366775	0.000294171
Tmco4	0.366746	0.00374472
Ern1	0.366537	1,16√ó10^-08
Mettl18	0.366237	0.0202308
Mtpap	0.366151	2,91√ó10^-15
Coq4	0.365784	7,95√ó10^-05
AABR07030375.1	0.365049	0.00842784
Dcun1d5	0.364777	0.0042781
Smyd5	0.364775	1,01√ó10^-07
Ccdc175	0.364636	0.0475097
Cnst	0.364614	9,50√ó10^-10
Plac8	0.364528	0.00386808
Rbfox2	0.364506	1,71√ó10^-05
RGD1561551	0.364384	0.000999279
Dph1	0.363897	1,22√ó10^-18
Nup210	0.363858	2,66√ó10^-06
Slc25a34	0.363703	0.0195955
Dennd5a	0.363538	7,78√ó10^-12
Reep5	0.362314	3,73√ó10^-06
Scarb2	0.361924	7,06√ó10^-07
Myc	0.361682	0.00142358
Fam168a	0.361612	3,46√ó10^-10
Galnt11	0.361612	9,92√ó10^-08
Dcaf17	0.361346	0.000439729
Egflam	0.361255	6,07√ó10^-13
RGD1307947	0.361193	7,99√ó10^-05
Slc22a23	0.361107	0.000328168
Snapc5	0.360659	0.000140309
Clptm1	0.360582	6,98√ó10^-42
Nop16	0.360562	2,82√ó10^-11
Osbpl6	0.360337	0.0138625
Trak2	0.35996	5,62√ó10^-05
Plpp5	0.359955	2,35√ó10^-07
Nectin4	0.35966	0.00509166
Arhgdia	0.3596	7,89√ó10^-16
LOC100912042	0.359257	0.00951113
Prl3b1	0.358759	0.012383
Usp25	0.358636	6,19√ó10^-05
Ctsr	0.358384	0.000215675
Mcur1	0.358299	0.00017543
Nab1	0.358119	6,97√ó10^-08
L2hgdh	0.357795	0.0268897
Mdp1	0.357753	4,90√ó10^-07
Setd3	0.357305	1,95√ó10^-05
Rassf1	0.357266	8,95√ó10^-05
Alkbh2	0.357095	0.0182217
Krt31	0.357081	0.000879278
Wls	0.356454	0.000341083
Cers6	0.356362	0.0145247
Epb41l4a	0.356134	0.0140449
Clec4d	0.356118	0.0453835
Abcc8	0.35605	2,61√ó10^-05
Ctnnd1	0.355868	2,04√ó10^-05
Nckipsd	0.355429	1,40√ó10^-07
Ganab	0.355405	7,61√ó10^-08
Ctnna1	0.355328	1,90√ó10^-08
Atp6v0e1	0.355126	8,32√ó10^-11
Tmem160	0.354919	0.000635136
Tmem87b	0.354655	5,63√ó10^-22
Add2	0.354502	0.0208889
Coro2a	0.354235	2,30√ó10^-11
Mtg1	0.354	0.000422469
Skil	0.353775	5,25√ó10^-05
Dnajc30	0.35377	0.00153787
Tmem41b	0.353763	8,67√ó10^-11
Dnajc13	0.353292	3,00√ó10^-10
Eno1	0.352847	0.000715065
Bex3	0.352827	1,99√ó10^-23
Retreg2	0.35271	1,31√ó10^-15
Cept1	0.352709	0.000406959
Nkain1	0.352693	0.00238685
Ppidl1	0.352017	3,25√ó10^-05
Clba1	0.351122	3,46√ó10^-06
Khdrbs3	0.351081	0.0109935
Slc7a6	0.350977	7,08√ó10^-14
Smc2	0.350897	3,96√ó10^-06
Calu	0.350686	1,13√ó10^-05
Crtapl1	0.3506	6,32√ó10^-06
Dnah6	0.349889	6,45√ó10^-07
Abl1	0.349805	0.00259796
Hikeshi	0.349164	2,76√ó10^-05
Nolc1	0.348479	2,13√ó10^-06
RGD1559821	0.348272	0.00759684
Icam5	0.347773	0.0341918
C1qbp	0.347718	1,86√ó10^-08
Pmm2	0.347564	4,19√ó10^-12
Anxa4	0.347531	0.00110962
Ahr	0.347243	0.013682
RGD1562339	0.34708	0.00194447
Ndfip1	0.347048	6,91√ó10^-18
Larp1	0.346609	6,54√ó10^-16
Slc2a5	0.346387	0.0247789
Ogt	0.346005	0.000953969
Ifi44	0.345787	0.00247024
Lrch4	0.345751	4,56√ó10^-15
Krt85	0.345749	9,52√ó10^-05
Impad1	0.345661	0.0224115
Timm8a1	0.3456	0.000172034
Got1	0.345539	8,09√ó10^-07
Gnl3l	0.345358	7,33√ó10^-16
Ccdc117	0.345325	4,05√ó10^-06
Pop5	0.344884	4,34√ó10^-08
Krt77	0.344784	0.00541645
Nampt	0.344716	0.000368127
Ube2d3	0.344623	9,41√ó10^-25
Nradd	0.344601	0.00227547
Maneal	0.34441	1,08√ó10^-08
Nabp1	0.34428	0.00808301
Rtcb	0.343582	1,20√ó10^-16
Mvd	0.342296	0.0468765
Ankrd46	0.341923	6,51√ó10^-05
Tubb2a	0.3419	0.00284307
Os9	0.341559	0.000943396
Carnmt1	0.341412	4,55√ó10^-05
Spr	0.340911	0.0414916
Scn11a	0.340843	1,78√ó10^-10
Hmces	0.340809	2,40√ó10^-08
Tbcel	0.340767	0.000562707
Arpc4	0.340277	2,28√ó10^-14
LOC498154	0.340055	0.000212435
Cgrrf1	0.339692	0.000104377
Rragd	0.3395	0.012477
Polr2d	0.339496	2,03√ó10^-08
Mybbp1a	0.339244	1,18√ó10^-05
Jund	0.338994	0.00130093
Tsc1	0.338827	2,18√ó10^-09
Ncdn	0.338638	0.017001
Nmi	0.337994	0.01539
Tmem30a	0.33783	1,64√ó10^-09
Kcnn1	0.337583	0.00542749
Casp3	0.337225	3,25√ó10^-14
Sptan1	0.337164	4,19√ó10^-18
Kctd13	0.337105	5,42√ó10^-07
Chac2	0.33629	0.0306132
Mesd	0.335687	2,09√ó10^-06
Rab36	0.33557	3,73√ó10^-09
Apex1	0.335459	1,67√ó10^-05
Palm	0.334898	9,29√ó10^-11
Chodl	0.333775	0.0210276
Timm17a	0.333662	5,28√ó10^-05
Anapc10	0.333524	1,10√ó10^-05
Zbtb44	0.333502	2,03√ó10^-09
Slc27a1	0.333473	4,58√ó10^-05
Zbtb8os	0.333431	5,95√ó10^-10
Mrpl19	0.332276	1,05√ó10^-07
Abhd2	0.33223	4,28√ó10^-08
Emp3	0.33207	0.0215749
Ccdc17	0.331774	0.00585152
Rsph9	0.331371	0.0224078
Sh3glb1	0.331356	1,47√ó10^-12
Aimp2	0.331222	3,15√ó10^-10
RGD1559960	0.331139	0.00153482
Afap1l1	0.331049	0.0302341
Grip1	0.330453	3,20√ó10^-07
Dynlrb1	0.330446	5,75√ó10^-11
Sfi1	0.33044	5,02√ó10^-07
Rab3a	0.330362	6,72√ó10^-07
AABR07009715.1	0.330092	0.00654684
RGD1306271	0.329956	2,75√ó10^-06
Ntmt1	0.329937	5,44√ó10^-07
Fbxo10	0.329914	7,73√ó10^-09
Alg2	0.329559	5,39√ó10^-10
Ube2v2	0.329299	1,14√ó10^-10
Ppif	0.329166	2,57√ó10^-13
Abi2	0.328867	5,25√ó10^-07
Impg2	0.328852	0.0072146
Habp4	0.328829	7,55√ó10^-08
Kif2a	0.328656	4,04√ó10^-06
Sema3d	0.328571	0.00603814
Lifr	0.32828	0.00781992
Actr3	0.327812	0.00461378
Mrto4	0.327175	0.00412088
Nme1	0.327095	3,95√ó10^-06
Dynlt1	0.326921	3,97√ó10^-10
Glyr1	0.326636	1,09√ó10^-15
Phkg1	0.326232	0.00470796
Mfsd14b	0.32599	7,99√ó10^-07
Btbd10	0.32598	8,02√ó10^-09
Gatd3a	0.325711	3,80√ó10^-07
Tapbp	0.325606	0.00854159
Plb1	0.325189	1,68√ó10^-05
Pcdhb5	0.32505	4,24√ó10^-10
LOC108348112	0.324883	0.00908791
Etnk1	0.324774	0.000857368
Tmem126a	0.32441	3,35√ó10^-08
Pigw	0.324074	4,70√ó10^-05
Slc16a11	0.324046	0.000128404
Scn2a	0.323841	0.0013475
Rhbdd2	0.32366	7,79√ó10^-09
Ciita	0.323302	0.000162476
Comt	0.323101	1,20√ó10^-08
Zer1	0.3228	1,31√ó10^-08
Acsl3	0.32262	0.00654904
Baiap2	0.322103	1,78√ó10^-08
Ldah	0.321777	6,14√ó10^-07
Cmtm6	0.321674	2,34√ó10^-10
Bloc1s2	0.321536	1,10√ó10^-08
Rbm3	0.321176	0.000388434
Ctbp2	0.32113	3,13√ó10^-06
Acot13	0.32098	0.00312222
Nip7	0.319554	4,48√ó10^-06
Mrps26	0.319487	1,30√ó10^-08
Tamm41	0.319228	2,02√ó10^-05
RGD1597339	0.318979	0.00073703
Lonp2	0.318765	0.000490999
Haghl	0.318598	0.00256609
Stim1	0.318587	1,45√ó10^-07
Pigl	0.318539	0.00176917
Cdc37	0.318526	7,73√ó10^-15
Mea1	0.31852	9,78√ó10^-13
Kmt5b	0.31836	6,71√ó10^-12
Arpc3	0.318268	3,23√ó10^-10
Srgap3	0.318068	0.0180951
Apbb2	0.317918	0.0168194
F11r	0.317861	8,37√ó10^-06
Fam234b	0.317724	0.0230577
Ccser1	0.317699	0.00613867
Tmpo	0.317622	0.00182127
Mien1	0.317445	0.00130977
Rmdn1	0.317419	0.000857368
Gltp	0.317339	5,16√ó10^-11
Cdk13	0.317265	5,02√ó10^-12
Pola1	0.317186	0.00356779
AABR07001064.1	0.317082	3,98√ó10^-06
Samhd1	0.317078	0.00282654
Prkcsh	0.316631	7,42√ó10^-08
Trmt6	0.316293	0.000117075
RGD621098	0.316183	1,19√ó10^-06
Zswim2	0.316115	3,22√ó10^-05
Lrrc57	0.31606	0.00178489
Pcgf6	0.315971	3,73√ó10^-06
AABR07035383.1	0.315472	0.0259279
Myt1	0.315385	2,64√ó10^-07
Vps41	0.315064	2,71√ó10^-05
Erc2	0.314954	0.0452833
B3galt4	0.31488	0.0194348
Vit	0.314453	0.0237464
Mex3c	0.314414	1,63√ó10^-05
Dst	0.314239	0.000963655
Esco1	0.314232	2,95√ó10^-08
Glra4	0.314192	0.0192758
Ralb	0.313839	0.000448309
Aldh3a1	0.313609	0.0142493
Ppil3	0.313543	0.000682828
Naglu	0.313475	5,20√ó10^-07
Cyp46a1	0.313408	2,58√ó10^-07
Eif2ak3	0.31339	0.000131242
Coq3	0.313227	0.00100066
Arhgap20	0.313218	0.000504219
Mis18a	0.313188	7,18√ó10^-05
Vash2	0.313021	0.0484697
AABR07065353.1	0.312998	0.0228595
Acat2l1	0.312966	0.0072122
Yars2	0.312917	0.00031644
Grasp	0.312874	0.0388182
AABR07048280.1	0.31286	0.0230164
Slc38a7	0.312631	4,01√ó10^-10
Akirin1	0.312352	1,81√ó10^-12
Timm13	0.31221	2,85√ó10^-08
Plcl1	0.312121	0.0336783
Rgr	0.312114	0.0150163
Smdt1	0.311783	0.000375908
Derl1	0.311325	0.000107492
Chmp1a	0.311289	0.0243368
Dph5	0.310505	0.000411915
Fam8a1	0.310086	0.00445567
Tgfbr3	0.310045	0.0406785
Fbxo33	0.309781	6,05√ó10^-09
Tll2	0.309763	0.0153478
RGD1562136	0.309697	0.000425736
Acsl1	0.309477	0.00468858
Lrrfip1	0.308721	0.00167815
Eif4e2	0.308412	5,49√ó10^-06
Idi1	0.308245	0.0325867
Rrp15	0.308082	0.000287363
AABR07065406.1	0.30807	0.0187526
Rpa3	0.307875	1,49√ó10^-06
Itsn1	0.307864	2,90√ó10^-06
Slain2	0.307338	8,83√ó10^-14
Arl4a	0.30719	0.0140527
LOC100361492	0.306767	4,34√ó10^-08
Cerkl	0.306469	8,14√ó10^-07
Tnrc6c	0.306411	5,73√ó10^-10
Mnat1	0.306383	4,77√ó10^-05
Nipsnap2	0.306352	4,77√ó10^-06
RGD1562114	0.306284	3,10√ó10^-05
Xpnpep1	0.306115	1,73√ó10^-08
Elk4	0.306112	0.00301784
Psrc1	0.306104	1,61√ó10^-05
LOC102549471	0.304976	0.0190322
Mterf2	0.304939	0.00890521
Cdon	0.304928	6,43√ó10^-07
LOC100910771	0.304758	0.0291232
Dck	0.304757	0.000414639
Slk	0.304753	1,51√ó10^-10
Ptcd3	0.304517	3,35√ó10^-10
Fads2	0.304466	0.0376004
Hdac11	0.304269	0.00871286
Nudt22	0.304179	0.00705698
Ifrd2	0.304158	0.000292063
Cct5	0.303979	2,36√ó10^-09
Sqle	0.303977	0.00384077
Ext2	0.303915	1,03√ó10^-06
Tm9sf2	0.303849	3,70√ó10^-16
Nat10	0.30379	0.000405262
Snrpb2	0.303765	6,94√ó10^-06
Snx24	0.303724	0.000103085
Rad54l	0.303403	0.00507794
Foxn3	0.3033	3,14√ó10^-06
Ccser2	0.303116	4,22√ó10^-09
Pkib	0.302878	0.0164138
Hmgxb4	0.302851	6,98√ó10^-05
Atp2c1	0.302229	1,34√ó10^-05
Utp14a	0.302126	0.000433264
Ptprz1	0.302016	0.00614347
Ifi30	0.301944	0.000644153
Fam171a2	0.301944	0.00108057
Sirt7	0.301624	8,88√ó10^-06
Bicd1	0.301576	0.000343721
LOC317456	0.301329	0.0322228
Mboat1	0.301312	0.00978511
Acss2	0.301176	0.0134373
RGD1565498	0.30098	0.00388601
Vac14	0.300699	1,49√ó10^-06
Elavl4	0.30061	0.000292266
Dhrs3	0.300304	0.0499838
Map2k5	0.30022	0.000113406
Nomo1	0.300208	0.00138275
Xkr4	0.300032	0.0288936
LOC100912195	0.299657	0.00607109
Lrrc8a	0.299153	4,57√ó10^-09
Mak16	0.298809	9,89√ó10^-07
Nmrk1	0.298626	0.0256094
Tmem50a	0.298134	1,86√ó10^-07
Idh1	0.29811	0.000819232
Rcan3	0.298069	0.0241859
Babam1	0.298019	7,37√ó10^-10
Fdx2	0.297371	0.000151435
Metap1	0.297259	6,14√ó10^-16
Eif3l	0.297015	0.000219319
Naa60	0.296764	6,23√ó10^-07
Dpm1	0.296382	1,37√ó10^-05
Sec61a1	0.29624	3,14√ó10^-10
Lxn	0.296007	0.00110296
Tmem170b	0.295723	0.0150195
Ap2s1	0.295713	1,51√ó10^-13
Rnf13	0.295299	0.00248822
S100a13	0.295038	0.0307293
Smad1	0.294516	5,30√ó10^-09
Sfmbt2	0.294375	0.00275658
Ndufaf4	0.294357	0.00014685
Mospd2	0.29434	0.00269384
Ddx27	0.294171	1,09√ó10^-07
Rnf38	0.294002	9,54√ó10^-06
Josd2	0.293909	0.0328064
Flnb	0.293821	7,44√ó10^-05
RGD1561149	0.293788	2,72√ó10^-05
Bspry	0.293784	5,54√ó10^-05
Slc27a4	0.293573	7,37√ó10^-10
Phlpp1	0.293479	1,06√ó10^-06
Ssh2	0.29341	0.00156801
Rer1	0.293155	0.0202605
Tmem135	0.293046	0.000580077
RGD1562987	0.29299	6,73√ó10^-09
Galk2	0.29274	0.000323337
Gatad1	0.292491	8,41√ó10^-09
Tbk1	0.292351	0.0020269
Slc3a2	0.29231	5,41√ó10^-06
Tmem167a	0.292188	0.000206018
Pomt1	0.291804	0.000183847
Gpn3	0.291397	0.000429231
Tinagl1	0.291252	0.00763702
Ube2l6	0.291229	0.000392937
Egfl6	0.291165	0.0188683
Rap1a	0.290901	1,05√ó10^-07
Gadd45gip1	0.290577	5,10√ó10^-07
Xylt2	0.290459	1,71√ó10^-05
Exo5	0.290395	0.0131188
Nit2	0.289972	0.00484706
Rtp4	0.289789	0.000351046
Cd2ap	0.28932	1,84√ó10^-09
Clic1	0.289159	6,30√ó10^-09
Map2k6	0.289085	0.000455826
Pdpk1	0.288778	1,38√ó10^-06
Fxn	0.288732	2,71√ó10^-05
Slc26a11	0.288724	0.0375758
Cntn3	0.288203	0.00513646
Sae1	0.2882	1,05√ó10^-11
LOC100363502	0.288147	8,08√ó10^-05
Loxl4	0.288016	0.00139392
Hsd11b1	0.287988	0.0431224
Dap	0.287578	0.00678758
Csnk1e	0.287575	0.0012604
Ppa2	0.287293	0.000324158
Gnai3	0.287174	8,07√ó10^-11
Dnah1	0.287112	6,90√ó10^-05
Hscb	0.287024	0.0031033
Prrc2b	0.28676	1,68√ó10^-07
Tmem35b	0.28669	3,38√ó10^-05
Tbc1d23	0.286434	4,76√ó10^-06
Vdac2	0.286117	5,78√ó10^-16
Mlxip	0.285849	0.00406514
AABR07033162.1	0.285744	0.00654244
Fkbp1a	0.285518	1,66√ó10^-08
Med1	0.285251	2,19√ó10^-05
Alox12b	0.285059	6,15√ó10^-08
AABR07035091.1	0.28503	0.00809155
Tm9sf3	0.28496	1,16√ó10^-09
Id4	0.284911	0.0468767
Trmt10b	0.284715	6,53√ó10^-05
Adpgk	0.284363	0.000675365
Pik3c2b	0.284182	0.0367457
LOC683674	0.284031	7,54√ó10^-05
Ppid	0.28403	0.000176409
Tcp11l2	0.283961	0.00484706
Crat	0.283851	8,24√ó10^-07
Grpel1	0.2835	2,32√ó10^-08
Zbtb7a	0.283376	2,59√ó10^-08
Kifbp	0.283197	1,82√ó10^-05
Gsk3b	0.283056	5,51√ó10^-10
Impa2	0.283025	0.0158651
Lrit1	0.282979	0.0196829
Ttc33	0.282809	0.000292988
Lpcat3	0.282791	8,89√ó10^-08
Urm1	0.282695	7,13√ó10^-05
Npffr2	0.282688	0.0295539
Tfap4	0.282565	0.00759981
Foxc1	0.282372	0.00121813
Atp6v0e2	0.281366	0.000272283
Utp23	0.281274	0.0188321
Rtn4	0.281068	0.00662243
Ppp3cc	0.280961	0.0112924
Gfer	0.280883	0.00715419
Shox2	0.280784	0.00096831
Tex14	0.280625	0.000338698
Dolpp1	0.280576	4,45√ó10^-06
Nol9	0.280507	0.000226368
Dbndd2	0.280409	0.00242984
Tmem143	0.280327	0.00645518
Plekhg3	0.280269	0.00648838
Sdhaf4	0.280115	0.0154156
Polr2g	0.280083	2,51√ó10^-06
Cep295nl	0.279719	0.00205894
Rmc1	0.279529	4,97√ó10^-05
Rars1	0.279483	2,75√ó10^-13
Parp6	0.279205	1,42√ó10^-06
Prkca	0.27851	0.00461416
Mettl7a	0.277785	0.0211495
Tmem126b	0.277761	0.00051438
Apc2	0.277753	0.0177817
Nptxr	0.277752	0.00962946
Mme	0.277673	0.00858427
Poglut1	0.277543	9,20√ó10^-05
Ocm2	0.277479	0.00544272
Zpr1	0.277434	7,30√ó10^-06
Gsta2	0.277423	0.039283
Atp6ap2	0.277273	5,82√ó10^-12
Npm3	0.277269	0.000715065
Sumf2	0.277138	0.00028668
Psmb4	0.27694	9,85√ó10^-13
LOC691113	0.276883	0.0214611
Kcnq3	0.276798	0.00626177
Tef	0.27676	0.000947555
Tmed3	0.276441	0.00881134
Mrpl16	0.276334	0.000309734
Prmt3	0.276324	6,17√ó10^-09
Tmem50b	0.276311	0.00244643
Atp6v0a1	0.27628	0.000933772
Sorcs2	0.2761	5,38√ó10^-06
Slc28a1	0.276047	0.00657535
Acbd5	0.275823	0.00513649
Ppm1g	0.275759	1,15√ó10^-08
Exoc6	0.275504	0.0457817
Hacd3	0.275227	1,01√ó10^-05
Ppp2r5d	0.275193	4,02√ó10^-07
Nagpa	0.27492	0.00366768
Stk11ip	0.274893	0.0102371
Gadd45b	0.274825	0.0327701
Trmt12	0.274614	0.00213808
Naxe	0.274475	1,31√ó10^-09
Setd6	0.274431	0.00238739
Cltrn	0.274171	0.00816616
Ints12	0.274082	0.00661645
Cep41	0.27408	1,03√ó10^-05
Cobl	0.274049	0.00381234
Map2	0.274031	0.00646226
Bri3bp	0.274014	0.0106063
Mrps10	0.273893	7,26√ó10^-05
Uhrf2	0.273892	0.000250267
Lsm12	0.273668	3,48√ó10^-11
Eif2b5	0.27359	1,21√ó10^-12
Arhgap12	0.273191	0.0115377
Hacl1	0.273134	0.000378173
Flot2	0.27304	0.0002656
AABR07026654.1	0.273001	2,28√ó10^-07
Scfd2	0.272812	0.00542749
Ccdc157	0.272606	0.00749639
Ccdc159	0.272202	0.0240488
Wdr35	0.272089	0.00241751
Krcc1	0.272038	0.00119194
Hivep1	0.271887	0.000512125
Atp13a2	0.271592	0.00247621
Brd3	0.271451	7,26√ó10^-09
AABR07034362.1	0.271445	0.00461132
Mrpl20	0.27118	0.0117668
AABR07072108.1	0.270888	0.0427137
Nin	0.270876	0.00393254
Eif2a	0.270779	8,64√ó10^-05
Sufu	0.270773	0.045209
Otulin	0.27065	0.012503
Map3k1	0.270575	0.00738163
Tm9sf4	0.270396	1,17√ó10^-10
Coil	0.269947	0.000505146
Sacs	0.269909	0.033196
Emc4	0.269882	5,07√ó10^-07
E2f4	0.269866	2,02√ó10^-07
Enoph1	0.269723	0.00085692
Slc35b2	0.26936	8,79√ó10^-08
Gtf3c6	0.269059	1,26√ó10^-05
Cdc6	0.268791	0.000342808
Ap4e1	0.268766	0.000161383
Sh3glb2	0.268605	4,86√ó10^-06
Pjvk	0.268556	0.0216088
Rbm48	0.268431	0.015333
AABR07015180.1	0.268035	0.0308508
Shmt2	0.26803	0.0273812
Bles03	0.268022	0.00204572
Nostrin	0.267928	0.0440841
Marchf8	0.2679	4,29√ó10^-08
Cyp11b3	0.267844	0.000636072
Stk10	0.267714	0.0121177
Mfsd1	0.267674	9,29√ó10^-09
Ube2d1	0.266591	3,45√ó10^-05
Rab2a	0.266488	4,27√ó10^-06
Ap3m2	0.265959	0.0107974
Rnf5	0.265926	0.0037972
Tmem70	0.265708	7,26√ó10^-06
Corin	0.265695	7,21√ó10^-07
Plcb1	0.265295	7,50√ó10^-05
Uba7	0.265293	0.0244935
Ddx56	0.265272	0.000382991
Mknk2	0.265254	4,41√ó10^-07
Supt4h1	0.265023	0.00013446
Pum3	0.265005	0.000323337
Polr1d	0.264654	0.000938976
Glcci1	0.264459	1,12√ó10^-08
Eif4a1	0.2644	3,76√ó10^-06
Aggf1	0.264374	6,58√ó10^-07
Amdhd2	0.264104	0.00301472
Terf2ip	0.263914	1,96√ó10^-06
Poglut2	0.263808	0.00364036
Nme2	0.263683	0.000698238
Rbm8a	0.263423	1,19√ó10^-06
Cnppd1	0.263104	1,91√ó10^-05
Alox12	0.263069	0.00166864
Elp5	0.263032	3,26√ó10^-07
Hip1	0.262893	3,22√ó10^-06
Sec11a	0.262873	9,60√ó10^-09
Smn1	0.262781	2,79√ó10^-05
LOC685273	0.262694	5,35√ó10^-06
Pllp	0.262513	0.00446026
Tmem64	0.261543	0.0104132
Rbm47	0.261326	0.0299971
Cep57l1	0.260966	0.00012527
Zcchc2	0.260752	3,23√ó10^-10
Atp5po	0.260718	0.000165317
Dag1	0.260687	2,76√ó10^-10
Wdr1	0.260612	1,14√ó10^-06
Shq1	0.260524	0.00519241
Actg1	0.260358	6,90√ó10^-07
Commd8	0.260262	3,72√ó10^-06
Sike1	0.259772	3,72√ó10^-05
Gtpbp1	0.259654	0.00120048
Tmem68	0.259443	1,99√ó10^-06
Nhlrc3	0.259405	0.00721141
Acy1	0.259116	0.0277625
Acsl5	0.25896	1,89√ó10^-10
Phf5a	0.258921	0.00703352
Csrp1	0.258816	0.00108488
Hspd1	0.258552	0.000773596
Hook1	0.258528	8,12√ó10^-07
Pmpca	0.258475	9,56√ó10^-05
Sec31b	0.258407	0.0135566
Wdr83os	0.258369	6,39√ó10^-08
Fastk	0.258366	0.000131547
Abhd17b	0.258324	6,76√ó10^-07
Dock8	0.25808	0.000728703
Commd7	0.258023	0.0052354
Spint2	0.25787	1,80√ó10^-08
Pphln1	0.257797	0.0130596
Nkapd1	0.257753	1,51√ó10^-05
Dync1li1	0.257709	1,90√ó10^-06
AC098622.1	0.257683	0.0107692
Mrps28	0.25742	9,46√ó10^-05
Pcyox1l	0.256997	0.000104273
Nudt14	0.256807	0.0013298
Ppa1	0.256732	4,76√ó10^-05
Kcnh1	0.256676	0.00944275
Cystm1	0.256513	1,35√ó10^-07
Anapc15	0.256413	0.000254189
Accs	0.256285	0.01813
Ing1	0.256252	0.0117669
Rnf7	0.256163	0.0163442
Sertad1	0.255775	0.0425386
Vps29	0.255756	5,41√ó10^-14
AABR07068728.1	0.255697	0.00608221
RGD1310951	0.255428	0.00580227
Mrps25	0.255311	0.00012713
Ehd3	0.255194	0.0194812
Ecscr	0.255159	0.00954986
Src	0.255088	2,44√ó10^-08
Lrrc59	0.254887	0.000941251
Slc25a4	0.254773	5,89√ó10^-06
Wipf2	0.254676	0.000425794
Fer1l6	0.254407	0.00850303
Arid4a	0.254327	0.000710563
Elk1	0.254286	1,27√ó10^-05
Ripor2	0.253898	0.0078343
Padi2	0.253795	0.0101552
Cdk4	0.25361	0.00415888
Tmem42	0.253248	0.00230555
Btnl3	0.253057	0.0471241
Mitd1	0.25302	0.0148781
Laptm4a	0.252944	5,96√ó10^-06
Txnip	0.25289	0.0135815
Arhgap27	0.252501	0.00261727
RGD1309534	0.252335	7,99√ó10^-06
Higd2a	0.252325	0.000385597
Abitram	0.252065	0.00134887
Cpsf4	0.251644	0.00711182
Unc119b	0.251586	1,24√ó10^-06
Prkci	0.251505	1,03√ó10^-06
Csnk1g3	0.251498	6,98√ó10^-05
Pfas	0.251333	0.0389023
Tmed10	0.25098	7,51√ó10^-07
Relch	0.250921	3,48√ó10^-05
Eef1e1	0.250853	3,58√ó10^-08
Itgam	0.250799	0.00291021
LOC100125364	0.250773	4,51√ó10^-06
Ankfy1	0.250742	0.000208605
Ggcx	0.250673	0.00179072
Mtch1	0.250613	0.000168998
Med17	0.250534	0.00101647
Dpp3	0.250531	1,27√ó10^-06
Timm29	0.250527	1,31√ó10^-05
Pdha1	0.250285	1,14√ó10^-05
Ncam1	0.250185	0.00101553
Slc25a46	0.250166	9,89√ó10^-07
Fktn	0.250119	2,46√ó10^-12
AABR07051831.1	0.249651	0.00125033
Cfdp1	0.249555	2,81√ó10^-12
Gclc	0.249268	0.0110551
Atf2	0.249195	0.000653374
Atg101	0.249121	0.00502102
Dtd1	0.248895	6,01√ó10^-05
Mcoln2	0.248551	0.000473183
Ndufaf3	0.248457	0.0108407
Cat	0.24809	6,76√ó10^-06
Coro1b	0.247909	0.00013446
Golt1a	0.247835	0.00368059
Dusp10	0.247821	0.00937668
Ndufaf7	0.247666	0.00864273
Rpl23	0.247626	2,37√ó10^-08
Tmem120a	0.247574	2,08√ó10^-05
Sh2b3	0.247279	1,18√ó10^-11
Stkld1	0.247257	0.00199764
Lrrc56	0.24701	0.00159056
Txndc9	0.247003	7,20√ó10^-06
Mier3	0.246999	2,96√ó10^-06
C2cd5	0.246669	3,42√ó10^-05
Slc44a2	0.246645	0.00133405
Snrpc	0.246504	0.0253217
L3mbtl2	0.246424	0.00193021
Rsu1	0.246396	3,29√ó10^-07
Traf3	0.245895	5,30√ó10^-06
Mrps35	0.245251	0.0226161
RGD1563888	0.245226	0.015436
Ddx10	0.245142	0.00146771
St18	0.245005	0.00372022
Plekho1	0.244922	0.00915352
Cenpk	0.244902	0.0110513
Mettl16	0.244885	1,83√ó10^-06
AABR07044273.1	0.244577	6,03√ó10^-05
Mrpl41	0.244503	1,86√ó10^-05
Jrk	0.244386	0.0073097
Sorcs1	0.244317	1,25√ó10^-07
Elovl1	0.244126	4,14√ó10^-07
Chp1	0.244045	4,04√ó10^-07
LOC100912427	0.244019	5,07√ó10^-07
Ssr2	0.243994	0.00197121
Tmem69	0.243637	0.000994824
Ddx49	0.243556	2,78√ó10^-06
Btbd1	0.243546	0.000665819
Vcl	0.243348	0.00533987
Med27	0.243342	0.00408806
Tomm40	0.243225	3,30√ó10^-07
Derl3	0.243076	0.0291232
Mrps18a	0.242958	4,76√ó10^-06
Chtf18	0.242885	0.004056
Trap1	0.242794	0.000309157
Grwd1	0.242642	0.00010562
RGD1560065	0.24248	0.000239854
Elp1	0.242232	1,91√ó10^-05
Atp8b1	0.242152	0.0006016
Pcnx2	0.242067	0.0104905
Gart	0.242042	0.00331248
Traf7	0.24203	3,11√ó10^-09
Atraid	0.241704	0.00244914
Med28	0.241684	2,22√ó10^-06
Arrb1	0.241634	0.00356461
Nrsn1	0.241538	0.00787683
Tspan31	0.241498	0.00261841
Haus5	0.241278	0.00168995
Ppih	0.24123	0.00342448
LOC100362432	0.241056	9,34√ó10^-05
Ube2e2	0.241035	0.00182799
Spta1	0.240909	0.000637361
Nipa2	0.240776	1,30√ó10^-08
Spns1	0.240704	8,45√ó10^-06
Cd247	0.240587	0.0419952
Tmed2	0.240472	2,19√ó10^-12
Nf2	0.240446	5,65√ó10^-10
AABR07053185.1	0.240413	0.00112363
Pcdha13	0.240398	0.00536887
Glrx5	0.240278	1,00√ó10^-04
Pomk	0.240119	0.00422322
Idh2	0.23974	0.000112966
Ttll1	0.239511	0.00478323
Ak2	0.239403	0.000124351
Gusb	0.239321	4,39√ó10^-09
Ralgapa2	0.239233	0.0108929
Xpc	0.238883	6,89√ó10^-05
Podnl1	0.238629	0.0336807
Btg3	0.238462	0.0038384
Erlin2	0.238419	1,78√ó10^-05
Prkacb	0.238338	0.00282898
Rbpjl2	0.238245	0.0138565
Gpatch2l	0.238119	0.0256548
Grb2	0.23797	1,12√ó10^-05
Churc1	0.237948	0.00495312
Ppm1h	0.237828	0.0103878
Ifi35	0.237812	0.0109798
AABR07044900.1	0.237468	0.022409
Vapb	0.237405	2,71√ó10^-08
Thoc1	0.23738	0.000327492
Grin2d	0.237296	0.0121974
LOC103689965	0.237278	5,45√ó10^-05
Ncbp3	0.237273	0.000393709
Nt5c3a	0.23722	8,00√ó10^-05
Ccdc34	0.237126	0.0316127
Folh1	0.237062	0.0146972
Tapbpl	0.237014	0.000232828
Dpy19l4	0.236635	0.00646686
Tmem209	0.236566	5,88√ó10^-05
Gip	0.236495	1,50√ó10^-06
Arhgap11a	0.236356	0.00563255
Fos	0.236278	0.00873195
Nvl	0.236186	0.00016544
Sos2	0.23599	0.00684664
Hras	0.235922	5,96√ó10^-05
Lamtor5	0.235875	0.000108529
Tpm4	0.235554	0.000531093
Ccdc38	0.235542	0.0182432
Mmp12	0.235479	0.00234521
Strn	0.23528	3,72√ó10^-08
Cct4	0.235075	0.00315847
Cdca4	0.235002	0.00384301
Dgcr6	0.234752	0.00144388
Ormdl3	0.234471	0.0418114
Clp1	0.234361	0.000875716
Eri2	0.233888	0.000213801
AABR07070238.1	0.233852	0.00862405
Slc39a11	0.233734	0.000226429
Zfyve19	0.233577	0.0309851
Topaz1	0.233484	0.0166078
Anp32a	0.233193	0.000434355
Rims3	0.232861	0.0407201
Rbm27	0.232625	8,81√ó10^-05
Gsc	0.232565	0.0129485
Tmem63a	0.232517	0.00164984
Adk	0.232506	0.00677316
Clns1a	0.23246	2,97√ó10^-06
Ireb2	0.232129	0.000609876
Dram2	0.23171	0.00902267
RGD1560917	0.231447	0.0453504
Dipk1b	0.231341	0.0343711
Ksr2	0.231116	1,39√ó10^-07
LOC100360449	0.230812	6,55√ó10^-06
Ptpn9	0.230752	6,21√ó10^-05
Rrs1	0.230683	0.00675228
Sys1	0.230557	0.000654524
Cap1	0.230506	9,90√ó10^-14
Paqr4	0.23041	0.0171863
Tm4sf5	0.230393	0.0385721
Ctps2	0.230301	0.016053
Oga	0.23025	0.00087126
Mpv17l2	0.230206	0.00103383
Ctc1	0.230047	0.000562645
Spindoc	0.229497	0.000101855
Parp2	0.229342	0.0250499
Sumf1	0.229292	2,07√ó10^-06
Dpf2	0.22905	2,03√ó10^-10
Rtn2	0.228949	2,46√ó10^-05
Hif1an	0.228821	0.00010274
Fam189b	0.228753	0.0123479
Psmg4	0.228694	0.0128328
C1qtnf6	0.228528	0.0032946
Wdr5	0.22851	0.000352502
Rft1	0.228392	0.00836675
Klhl9	0.228374	0.00993828
Inip	0.228286	0.0141619
Adgra3	0.228239	1,81√ó10^-06
Pcyt2	0.228174	0.000477638
Iba57	0.228081	0.0129689
Tmem214	0.227828	0.00552922
Spg11	0.227654	3,74√ó10^-05
Col19a1	0.227586	0.00213658
Piwil1	0.227506	0.00150647
Snapc3	0.227418	0.0129685
Pak1ip1	0.226987	0.016464
Znrd2	0.226731	0.0381042
Med11	0.226389	0.0108448
Tmem208	0.226366	0.00111262
Macf1	0.226334	0.0204547
Sec24a	0.22607	0.0123542
LOC498368	0.226048	0.00576864
Matr3	0.225908	1,07√ó10^-06
Lhcgr	0.225684	0.00132423
Igsf8	0.225519	0.0272134
Dhx33	0.225404	0.00602175
Man1b1	0.225219	0.00373619
Rab35	0.225079	1,19√ó10^-07
Gdi2	0.224919	5,99√ó10^-08
Prmt5	0.224864	0.00143363
Unc119	0.224779	0.00567104
Tsta3	0.224544	0.0127763
Ctnnd2	0.224474	0.0268452
Pcnx1	0.224207	0.000263203
Ctsl	0.224003	0.0315635
AC095390.1	0.223971	0.0158003
Slc43a2	0.223969	0.00369248
Spdl1	0.223965	0.00883555
Ddost	0.223852	0.0060708
Zc3h15	0.223618	9,89√ó10^-06
Ctxn1	0.223477	0.0459649
Lzts3	0.22326	0.0129406
Ubap1	0.223158	4,77√ó10^-06
Sec61b	0.223101	0.000924809
LOC100360573	0.223092	0.00756301
Gpkow	0.222711	2,75√ó10^-05
Snrpa1	0.222543	0.00666267
Brix1	0.222536	0.000295189
Polr3h	0.222497	0.0127426
Prdm4	0.222426	0.00404698
Erap1	0.222228	0.000219225
Podxl2	0.22213	0.0496276
Rnf44	0.222051	1,62√ó10^-05
Rbbp7	0.221986	1,38√ó10^-05
Mfsd13a	0.221906	0.0243843
Lig4	0.221893	0.00196668
Pisd	0.221375	0.000163277
Sema4a	0.221343	1,42√ó10^-06
Pcsk6	0.221168	0.0331382
Zfp609	0.221097	1,97√ó10^-05
AABR07015006.1	0.221031	0.000596511
Rab11a	0.220733	0.000138047
Trnt1	0.220473	0.00133123
Commd10	0.220435	0.00372104
Ppp1r9a	0.220204	0.00419598
Crmp1	0.220064	0.000428027
Ankrd49	0.220039	0.00152445
Cops2	0.219988	1,79√ó10^-10
Uba1	0.219626	2,08√ó10^-06
Copz1	0.219595	0.000453185
Tbc1d10b	0.219586	5,03√ó10^-05
Stk24	0.219456	0.0302985
Rps12	0.219356	1,88√ó10^-05
Fam118b	0.21931	0.00453649
Mcoln1	0.218793	0.000371876
Nop9	0.218791	0.0393967
Prkab2	0.21873	0.00191438
Cd320	0.218714	0.00644173
Slco3a1	0.218536	0.00407248
Zdhhc5	0.218529	1,11√ó10^-07
Cert1	0.218522	1,82√ó10^-05
Rragc	0.218509	0.000387831
Znhit1	0.218454	1,66√ó10^-05
Pbk	0.218405	0.00843379
Riok2	0.218309	0.00238685
Naxd	0.218307	0.0207125
Map2k4	0.218095	0.000188503
Entpd2	0.217895	0.00630956
Dohh	0.217845	5,67√ó10^-05
Nuak1	0.217479	3,12√ó10^-05
Gyg1	0.217286	0.0223028
Pdcd10	0.217238	0.000347315
Pde2a	0.217044	0.00926793
Gpalpp1	0.21701	0.022553
Zfp26	0.216883	0.00681518
Gch1	0.216739	0.0238345
Pom121	0.216165	6,21√ó10^-07
Mapt	0.21605	0.0175101
Ccdc130	0.2157	0.0231578
Srbd1	0.215687	0.0329236
Kank1	0.215602	0.0157896
Mtmr9	0.215555	0.00167967
LOC100910732	0.215538	0.000493665
Ino80e	0.215525	0.000254132
Jade3	0.215344	0.042937
Ggh	0.215022	0.0455427
Plppr2	0.214828	0.0103504
Yrdc	0.214801	0.000132749
Gfpt2	0.214796	0.00161712
Jagn1	0.21467	5,26√ó10^-08
Ruvbl1	0.214584	0.00500392
Atp5if1	0.214514	0.00247965
Tbc1d13	0.214391	0.000861334
Itga11	0.213718	0.00785897
Zmat2	0.213665	0.000104235
Morc3	0.213459	2,87√ó10^-06
Trim3	0.213209	0.00342146
Hoxd9	0.213143	0.00360813
Tcaf1	0.213113	5,15√ó10^-05
Mapkapk5	0.213043	1,18√ó10^-05
Syngr1	0.212859	0.0446507
Ttc5	0.21271	0.00729585
Fcf1	0.212541	0.0087506
Pdcd11	0.212516	1,50√ó10^-05
Lratd2	0.212449	0.0342428
Iars2	0.212406	0.0122953
Smim26	0.212132	0.0084455
Ap3s1	0.212064	0.00572325
Paip2b	0.212015	0.0141903
Pfdn1	0.211769	0.000681059
Ndufa12	0.211741	0.00968927
Zmpste24	0.211639	0.00435298
Mapkap1	0.211639	0.000706907
Cyfip1	0.211373	2,94√ó10^-05
Mrpl54	0.211335	0.000126091
Ywhag	0.211304	0.00239064
AABR07007675.1	0.211246	0.0447598
Ybx1-ps3	0.211186	1,53√ó10^-05
Rab2b	0.2111	0.0325751
Atxn7l3	0.211054	0.000345943
Tm2d2	0.210879	0.000271875
Cttnbp2nl	0.210804	0.0460913
Rnf139	0.210749	0.00810489
Rps24	0.210702	9,72√ó10^-06
Nsmce2	0.210611	0.00191609
N4bp1	0.210186	0.000708698
Psap	0.210157	0.000103478
Psen1	0.210008	0.0314327
Dyrk1b	0.209924	0.00476107
Slc35e4	0.209634	0.00462669
Zfp637	0.209475	0.000628729
Vipr2	0.209454	0.00441036
Tmem237	0.209115	0.00819657
Adss	0.208956	0.0132906
Ormdl2	0.208814	0.0037478
Cycs	0.208791	0.0023617
Ipo4	0.208744	0.00459779
Fmc1	0.208121	0.0335394
Pigx	0.208048	0.0115377
Senp5	0.207909	0.0104104
Emg1	0.207901	0.00199764
Maml1	0.207863	0.000652338
Zfp113	0.207683	0.0449281
Mrpl32	0.207515	0.00495989
Ppp2ca	0.207417	0.00823766
Taf7	0.207387	0.00504631
Secisbp2	0.207249	0.000100586
Xpo5	0.207023	0.000465235
Fbxl19	0.207017	0.00615751
Tbc1d25	0.206756	0.0072146
Riox1	0.206744	0.0402532
Alpi	0.206516	0.0107469
Ndufs3	0.206422	0.000107667
Ndufv1	0.206317	6,97√ó10^-07
Pgp	0.206248	0.00115492
Fam83d	0.205923	0.00825716
Irf2bpl	0.205873	0.0470779
Aimp1	0.205553	8,14√ó10^-06
Aldh5a1	0.205411	0.0156602
Crbn	0.205322	0.00113492
Usp24	0.205284	0.000605229
Snrpg	0.205126	0.00560146
Sdhc	0.205089	6,86√ó10^-09
Tmem252	0.205018	0.0491982
Tmem65	0.204812	0.000521022
Lhpp	0.204544	0.0276412
Mink1	0.204266	0.000220786
Pdk4	0.204061	0.0301418
LOC100363469	0.204021	2,95√ó10^-07
Caprin1	0.204015	0.00370274
Faf2	0.204012	4,02√ó10^-05
AABR07010705.1	0.203994	0.0096274
Cyp20a1	0.203899	0.00233433
Acvr2a	0.203715	0.031627
Tpp1	0.203696	0.00362896
Gng10	0.203351	3,18√ó10^-06
Serf2	0.203228	0.00172674
Atp8a1	0.202801	0.000988045
Muc5b	0.20276	0.0449155
Mrpl48	0.202717	0.000427631
Rnaseh2a	0.202619	7,75√ó10^-05
Anapc7	0.202552	0.00373984
Cmtm8	0.202508	0.015975
Gsk3a	0.202452	4,21√ó10^-07
Daam1	0.202398	0.0254871
Rrp9	0.202113	0.0282117
Rpf1	0.202094	0.0165971
Dstn	0.201995	0.000161873
Eif1ad	0.201973	0.00170885
Dld	0.201918	0.00048262
Tbp	0.201868	0.00207934
Mtmr3	0.201852	3,27√ó10^-07
Polr2j	0.201807	0.00144753
Mpc1	0.201657	6,12√ó10^-06
Ostm1	0.201517	0.0111023
Cul2	0.201271	1,53√ó10^-09
Syncrip	0.201224	0.00112619
Dhx37	0.201195	0.00988753
Hsdl2	0.200849	0.00432568
Mpst	0.200776	0.00579535
Nob1	0.200436	0.00113111
Ralbp1	0.200366	0.0002191
Ddx41	0.200254	0.0295473
Pwp2	0.200167	0.00378935
Osbpl8	0.200037	0.0037881
Emc6	0.199867	0.000102914
Sc5d	0.199624	0.00639309
Lman2	0.199461	2,29√ó10^-06
Rab3c	0.199454	0.0326442
Pdzd8	0.19943	0.00578942
Hmox2	0.199319	0.000434728
Edrf1	0.198992	0.00122734
Golga7	0.198941	7,17√ó10^-07
Med10	0.19877	4,15√ó10^-05
AABR07025089.1	0.198245	0.0445993
Pa2g4	0.19798	0.00331114
Asb13	0.197979	0.0131975
Mgat4a	0.197726	0.0191353
Tmem115	0.197616	0.00256569
Uhrf1bp1	0.197521	0.0029763
Usp14	0.197375	1,44√ó10^-06
Rabggta	0.19665	0.00605443
Eif2ak4	0.196573	3,69√ó10^-05
LOC108351137	0.19645	0.0413016
Commd4	0.196391	0.0251769
Kmt5a	0.196369	0.00265232
Rpia	0.196051	0.00753372
Cops6	0.195958	1,21√ó10^-07
Rex1bd	0.195913	0.00750604
Mettl23	0.195869	0.0370632
Arl6ip4	0.195844	0.00428369
Cstf3	0.195779	6,26√ó10^-05
Fam32a	0.195567	0.00169098
Camkk2	0.195316	0.00116515
Gla	0.195267	0.0169732
Fam104a	0.195255	0.0177981
Rhpn2	0.195197	0.0314961
Marchf11	0.195078	0.00236825
Snx2	0.194971	2,08√ó10^-05
Dnajc5	0.19493	0.00173962
Snrpf	0.194803	0.0244203
Dzank1	0.194721	0.0155398
Klhl7	0.194703	0.0416155
Nphp4	0.194559	4,60√ó10^-05
Hacd2	0.194439	0.0115377
Capza1	0.19443	0.000107879
Tsr1	0.194311	0.00046376
Pnkp	0.194305	0.0247448
Hnrnpf	0.194258	7,18√ó10^-07
Morn4	0.194171	0.00438695
LOC688754	0.193876	3,13√ó10^-08
Trim25	0.193868	0.000133083
Abcf1	0.193784	8,21√ó10^-06
Cacnb2	0.193621	0.0272545
Esam	0.193602	0.0111933
Btbd9	0.193581	0.00445041
Akt1s1	0.193527	7,30√ó10^-05
Mtf2	0.192983	0.00105503
Mprip	0.192899	3,17√ó10^-07
Suclg1	0.192695	6,15√ó10^-05
Eea1	0.192678	0.00294678
Stk16	0.192672	0.00142249
Dlat	0.192619	0.00894452
Klc1	0.192603	0.00757578
Cdc37l1	0.1926	0.000212797
Aaas	0.192576	0.0312971
Pdhx	0.192271	0.000931765
Zfp346	0.192208	0.00495989
Lrpap1	0.192162	0.0269889
RGD1560015	0.19212	0.00611161
Uchl1	0.192012	0.00137865
Stat1	0.191823	0.0143092
Cox6b1	0.191537	0.0107469
Coa4	0.191521	0.0377882
Stk38	0.191511	0.00315847
Rps11	0.19128	0.000553389
Bak1	0.191099	0.00741117
Usp22	0.190905	0.00478323
Smpd2	0.19075	0.00688315
Prkar2a	0.190705	0.0118774
Ccdc86	0.190211	0.000167216
Cdk5r2	0.190124	0.0244348
Arfrp1	0.190091	0.0145519
Bdh1	0.190067	0.000219015
Atp13a1	0.190031	0.000113587
Asb6	0.190004	0.0115171
Tmub2	0.189867	0.0129564
Ptges2	0.18982	0.0331289
Ercc8	0.189532	0.00314986
AC140988.1	0.189463	0.00278896
Eef1akmt1	0.189417	0.0124262
Tmbim4	0.189393	0.0251222
Mettl26	0.18934	0.0161247
Aco2	0.189289	0.0134568
Polr3f	0.189078	0.0198592
Poglut3	0.188813	0.00267973
Ralgds	0.188691	0.0323827
Rab14	0.18842	2,35√ó10^-06
Wars1	0.188361	0.000580077
Timm50	0.188312	0.00246167
Tfr2	0.188254	0.0453835
Terf1	0.187913	0.0181177
Nfe2l1	0.187682	1,06√ó10^-05
[truncated: 533 more rows]
