# Supplementary material for: GPR162 is a beta cell CART receptor
Source: iScience. 2023 Nov 10;26(12):108416. doi: 10.1016/j.isci.2023.108416 (PMC10709007; doi:10.1016/j.isci.2023.108416)
Supplement: Table S2. Genes downregulated by Cartpt KD, related to Figure 1 [file mmc3.xlsx]

## Sheet: Sheet1
Downregulation by Cartpt KD
Gene	FC	padj
Cartpt	-2.42263	8,09√ó10^-29
Adam11	-2.2645	3,69√ó10^-29
Pak3	-2.19561	6,44√ó10^-50
Ppp1r17	-2.14829	8,28√ó10^-23
Btbd17	-1.96723	1,77√ó10^-28
Trim72	-1.92585	5,58√ó10^-16
Igsf11	-1.90241	3,07√ó10^-29
Hpca	-1.83366	1,93√ó10^-21
Neurod2	-1.82114	2,49√ó10^-42
Scrt1	-1.78317	2,47√ó10^-36
Ifi27l2b	-1.77428	8,36√ó10^-24
Gpd1l	-1.68387	1,34√ó10^-72
Lgi2	-1.64803	2,19√ó10^-40
Adamts8	-1.63293	1,13√ó10^-15
Pdzd3	-1.62983	1,49√ó10^-14
Mustn1	-1.61813	1,13√ó10^-15
Neurod4	-1.6128	1,03√ó10^-19
Gpr63	-1.60565	5,23√ó10^-15
Akap2	-1.58495	2,44√ó10^-13
Rarres2	-1.57665	2,49√ó10^-12
Nrep	-1.55274	8,06√ó10^-52
Ifng	-1.54315	1,76√ó10^-26
Glipr2	-1.5355	2,17√ó10^-24
Lynx1	-1.53202	1,26√ó10^-28
Grm4	-1.52332	1,43√ó10^-16
Trpv1	-1.51618	2,43√ó10^-16
Rpl3l	-1.51008	2,86√ó10^-71
Enpp2	-1.49754	9,81√ó10^-44
Msn	-1.48526	7,44√ó10^-25
Il22	-1.48369	1,43√ó10^-15
Baiap3	-1.47872	3,18√ó10^-90
Tmem178a	-1.45198	2,17√ó10^-12
St3gal1	-1.45054	1,79√ó10^-62
Ctnna2	-1.44892	7,19√ó10^-11
Cx3cl1	-1.44619	8,34√ó10^-26
Gng8	-1.44595	1,89√ó10^-11
Gpr162	-1.43949	6,90√ó10^-90
Mbnl2	-1.43651	1,82√ó10^-68
Blnk	-1.42855	2,82√ó10^-08
Cyp4f1	-1.41773	2,50√ó10^-11
Gng7	-1.40858	2,73√ó10^-34
Cops8	-1.40316	1,36√ó10^-94
Cd40	-1.39191	1,84√ó10^-11
Nfic	-1.37941	1,69√ó10^-82
Mrap2	-1.3627	2,12√ó10^-18
RGD1563354	-1.35615	9,50√ó10^-10
Tnni3k	-1.341	4,41√ó10^-09
Lingo4	-1.33609	9,38√ó10^-35
Gtf2b	-1.32523	1,13√ó10^-102
Gnas	-1.31756	1,68√ó10^-19
AABR07054189.1	-1.31302	3,88√ó10^-69
Iglon5	-1.30421	3,45√ó10^-27
Necap1	-1.30366	8,29√ó10^-122
Cd4	-1.29829	9,69√ó10^-12
Slc26a2	-1.29787	6,56√ó10^-20
Micalcl	-1.29365	8,53√ó10^-19
Rnf115	-1.27095	2,90√ó10^-88
Syt10	-1.25082	1,16√ó10^-09
Pawr	-1.25031	5,40√ó10^-27
Fhod3	-1.24488	1,50√ó10^-34
Satb2	-1.2437	3,11√ó10^-13
AABR07019083.1	-1.23475	6,55√ó10^-11
Hlf	-1.22838	3,38√ó10^-24
Npr1	-1.21573	7,45√ó10^-13
Pabpn1l	-1.20837	1,31√ó10^-13
Mbnl3	-1.20801	5,05√ó10^-12
Atoh8	-1.20612	1,36√ó10^-07
G0s2	-1.20175	5,01√ó10^-40
Tmem182	-1.19543	6,08√ó10^-06
Adrb2	-1.19138	4,52√ó10^-07
Nptx1	-1.18369	1,50√ó10^-24
Acvr1c	-1.1685	9,79√ó10^-12
Adra1a	-1.1674	7,84√ó10^-06
Lmo2	-1.16243	8,32√ó10^-14
Hist1h2af	-1.16208	2,38√ó10^-09
Zfp804a	-1.14832	1,16√ó10^-05
Camk2a	-1.14808	1,88√ó10^-10
Tmem184a	-1.14731	2,49√ó10^-66
Kcnab3	-1.1449	4,98√ó10^-28
AABR07015003.1	-1.14446	2,95√ó10^-07
Entpd5	-1.14306	2,93√ó10^-25
Camk1g	-1.14138	1,29√ó10^-17
Reep6	-1.14027	8,57√ó10^-16
Fgfr4	-1.14004	2,30√ó10^-46
Serpina6	-1.13827	2,30√ó10^-06
Dennd2a	-1.13486	4,59√ó10^-36
Cgn	-1.13164	3,52√ó10^-20
Apob	-1.13076	1,01√ó10^-06
Lpl	-1.12794	2,04√ó10^-09
Cplx1	-1.1268	4,00√ó10^-21
Cdc42ep1	-1.12277	7,25√ó10^-12
Tmem86a	-1.11492	3,63√ó10^-16
Tram1	-1.1149	1,28√ó10^-76
Sh3bgrl2	-1.11387	7,18√ó10^-24
Prdm11	-1.10833	7,71√ó10^-09
Ascl1	-1.10715	3,78√ó10^-24
Eps8l2	-1.10685	1,18√ó10^-05
Gad1	-1.10594	7,99√ó10^-41
Cacnb4	-1.10569	3,27√ó10^-10
Galnt9	-1.10217	2,62√ó10^-32
Havcr1	-1.10001	1,39√ó10^-19
Lhfpl1	-1.09984	2,31√ó10^-09
Arhgap36	-1.09593	2,45√ó10^-07
Rasgrp2	-1.09409	3,74√ó10^-16
AABR07035539.1	-1.0814	1,29√ó10^-46
Arhgef25	-1.08011	4,25√ó10^-29
AC099453.1	-1.07589	1,11√ó10^-54
Htra3	-1.07349	1,21√ó10^-11
Slc26a10	-1.07069	2,09√ó10^-05
Lzts1	-1.06664	2,30√ó10^-22
Deptor	-1.06303	5,76√ó10^-26
Ubxn2b	-1.05868	1,85√ó10^-43
Clvs1	-1.05433	1,46√ó10^-13
Guca2b	-1.05212	3,20√ó10^-07
Chrdl1	-1.04945	5,41√ó10^-05
Fscn3	-1.04729	1,95√ó10^-06
Rpl31	-1.04707	9,68√ó10^-87
S1pr2	-1.04398	7,13√ó10^-10
Sh3bp2	-1.04336	3,18√ó10^-08
Pank3	-1.04257	9,94√ó10^-47
Cpne8	-1.0412	6,96√ó10^-07
Lcp1	-1.04051	7,79√ó10^-64
Mfsd6	-1.0339	1,38√ó10^-79
Hap1	-1.02913	1,78√ó10^-19
Ndst3	-1.02781	3,77√ó10^-06
A1cf	-1.02678	3,82√ó10^-12
Slain1	-1.01899	2,28√ó10^-19
Sik1	-1.01888	1,71√ó10^-05
Ccdc33	-1.01741	3,04√ó10^-11
Klhl5	-1.01715	8,37√ó10^-27
Fat1	-1.01689	6,46√ó10^-24
Cxcl12	-1.01428	5,82√ó10^-07
Gast	-1.01127	0.000135513
Antxr1	-1.00964	0.000114466
Syt17	-1.00632	2,91√ó10^-19
Itprid1	-1.00587	5,30√ó10^-06
Lrrc14b	-1.00487	5,13√ó10^-07
C12H7orf61	-0.998812	1,78√ó10^-08
Gdf15	-0.998417	1,14√ó10^-12
Cidec	-0.997409	4,62√ó10^-09
AABR07072096.1	-0.994539	4,45√ó10^-09
Prkcq	-0.993596	1,46√ó10^-08
Ndufv3	-0.991601	3,86√ó10^-24
Wdfy2	-0.990845	1,92√ó10^-25
Prp2	-0.98619	4,75√ó10^-23
Dok4	-0.985678	1,17√ó10^-17
Slc38a4	-0.981597	6,57√ó10^-23
Adgrf3	-0.979933	4,21√ó10^-13
Sema6d	-0.977561	7,01√ó10^-15
Elavl2	-0.977399	1,44√ó10^-28
Cldn6	-0.975517	1,70√ó10^-06
Mgat5b	-0.974124	2,68√ó10^-12
AABR07062238.1	-0.97128	2,19√ó10^-27
Dlc1	-0.971174	1,46√ó10^-21
Prss50	-0.970626	0.000303364
Tp73	-0.967286	0.000337859
Pcdhb22	-0.966227	1,38√ó10^-13
Stk26	-0.964774	5,28√ó10^-13
Negr1	-0.963959	1,22√ó10^-12
Zbtb47	-0.962835	8,17√ó10^-27
Hsd17b3	-0.960268	1,44√ó10^-11
B3gat1	-0.959881	3,15√ó10^-11
Rassf8	-0.959614	1,36√ó10^-16
Asic4	-0.958119	6,87√ó10^-06
Crot	-0.957071	1,70√ó10^-05
Ceacam1	-0.957037	4,94√ó10^-39
Fes	-0.956423	4,76√ó10^-08
RGD1565844	-0.955309	1,63√ó10^-08
Ndufa4l2	-0.954716	1,42√ó10^-06
Nudt4	-0.952715	3,85√ó10^-29
Slc35b1	-0.950734	4,49√ó10^-41
AC103024.1	-0.946889	2,15√ó10^-25
Ppm1e	-0.946702	7,06√ó10^-15
Arhgef2	-0.946508	1,60√ó10^-18
Galm	-0.945975	4,52√ó10^-05
Auh	-0.944456	6,48√ó10^-44
Dazap2	-0.943731	2,29√ó10^-80
Shpk	-0.9434	4,06√ó10^-13
Cd274	-0.942385	2,15√ó10^-09
LOC362901	-0.939773	3,48√ó10^-05
Alox15	-0.938939	5,07√ó10^-05
Gabrd	-0.937894	1,09√ó10^-06
Rps6ka5	-0.937099	1,34√ó10^-09
Emp1	-0.934404	0.000464463
Cpne9	-0.931911	1,18√ó10^-09
Bag2	-0.931362	4,28√ó10^-19
Specc1	-0.929744	2,79√ó10^-23
LOC690276	-0.928995	8,39√ó10^-07
LRRTM1	-0.928062	0.000646594
Rasa3	-0.927234	4,75√ó10^-31
Adap2	-0.926138	1,17√ó10^-07
Rasa4	-0.923823	6,96√ó10^-22
Slc17a7	-0.923076	7,69√ó10^-10
Odf3l2	-0.92268	1,42√ó10^-08
Utrn	-0.922588	6,29√ó10^-33
Senp2	-0.920515	4,12√ó10^-21
Trpv3	-0.919078	1,38√ó10^-05
Cldn23	-0.910659	9,44√ó10^-06
Slc16a14	-0.90938	7,55√ó10^-06
Slc15a3	-0.904906	2,07√ó10^-05
Tal1	-0.901756	1,49√ó10^-09
Lrrc39	-0.899136	2,62√ó10^-10
AABR07067749.1	-0.898947	2,82√ó10^-13
Igsf10	-0.898762	1,82√ó10^-08
Tcte1	-0.898727	3,60√ó10^-21
Palm3	-0.895606	0.000261356
Efnb3	-0.894399	5,62√ó10^-12
Paqr5	-0.893616	0.000817585
Adam32	-0.890626	2,22√ó10^-12
Disp3	-0.889198	2,17√ó10^-05
Mageh1	-0.887429	9,95√ó10^-31
Fryl	-0.887058	6,00√ó10^-32
AABR07054400.1	-0.885069	5,99√ó10^-64
Mfap3l	-0.881899	1,06√ó10^-10
Kcna7	-0.881497	0.000989168
Csgalnact1	-0.877714	3,45√ó10^-09
Wipf3	-0.877205	3,35√ó10^-06
Ces1d	-0.87573	1,67√ó10^-30
Lmo1	-0.873579	4,05√ó10^-07
Pknox2	-0.872538	7,65√ó10^-06
AABR07050449.1	-0.869657	2,12√ó10^-08
LOC102556092	-0.867031	6,56√ó10^-38
Ly6h	-0.866348	9,45√ó10^-07
Ptpn7	-0.864403	5,39√ó10^-05
Cfap53	-0.862582	1,82√ó10^-08
Il6r	-0.861613	4,50√ó10^-26
Ppp1r35	-0.859164	1,48√ó10^-06
Pde7b	-0.858547	1,14√ó10^-14
Hvcn1	-0.858009	0.000851746
Nfkb2	-0.855584	2,12√ó10^-11
Kctd11	-0.854331	2,01√ó10^-09
Nlrc4	-0.853981	3,56√ó10^-06
Grxcr2	-0.853471	0.0020269
Rin3	-0.851446	9,06√ó10^-08
Casp8	-0.851394	0.00207934
Ndst4	-0.850517	8,70√ó10^-05
Pdcl3	-0.849665	1,34√ó10^-49
Bicc1	-0.847456	6,69√ó10^-33
Elmod1	-0.845137	6,96√ó10^-05
Hao1	-0.842996	0.000914336
Sidt1	-0.841526	1,35√ó10^-05
Slc22a1	-0.8414	0.00181583
Btbd7	-0.836442	1,75√ó10^-44
Clcn3	-0.836262	1,66√ó10^-36
Glra1	-0.83608	0.00189641
Syndig1l	-0.835181	1,04√ó10^-16
Fam172a	-0.834741	5,20√ó10^-30
Ppard	-0.83282	2,79√ó10^-11
Nr4a3	-0.832219	7,34√ó10^-07
Necab1	-0.831322	0.000168256
Ggnbp1	-0.827623	0.000724594
AABR07071195.1	-0.824358	2,86√ó10^-06
Hsf4	-0.82329	1,33√ó10^-10
Kcnk3	-0.821563	6,22√ó10^-18
Tmem44	-0.820985	1,44√ó10^-12
Nyap2	-0.820137	1,99√ó10^-05
Prokr2	-0.818778	0.0023528
Fev	-0.817669	1,71√ó10^-06
Cdc14a	-0.817002	6,73√ó10^-09
Kif26a	-0.816592	1,44√ó10^-11
Arl15	-0.815591	3,52√ó10^-20
Osgin1	-0.814569	1,69√ó10^-07
Cyp2f4	-0.812299	0.0012904
AABR07039334.1	-0.8114	3,72√ó10^-26
Anxa11	-0.810392	1,78√ó10^-62
Myo18a	-0.809136	6,68√ó10^-27
Cxcl10	-0.808224	3,17√ó10^-05
Lnpk	-0.807818	3,05√ó10^-18
Slit1	-0.807608	5,02√ó10^-23
Lrrk1	-0.805382	1,08√ó10^-11
Serinc3	-0.80343	5,21√ó10^-45
Batf3	-0.803371	3,92√ó10^-08
Tmem218	-0.802333	3,04√ó10^-10
Grcc10	-0.801866	0.00185568
Tfap2b	-0.801527	0.00261695
Pde5a	-0.800342	0.000255278
Adamts9	-0.799379	1,75√ó10^-17
Cpeb1	-0.798765	4,06√ó10^-08
LOC103690020	-0.797781	4,91√ó10^-09
Zfp467	-0.796095	3,97√ó10^-37
Porcn	-0.792473	3,48√ó10^-10
Ppp1r3c	-0.792002	2,42√ó10^-06
Cdh22	-0.791923	3,17√ó10^-10
Sgms1	-0.791673	9,54√ó10^-61
Tmod4	-0.79028	4,48√ó10^-05
Nfkb1	-0.788964	7,32√ó10^-48
Ccn1	-0.788714	0.00278966
Steap2	-0.788611	1,89√ó10^-13
Zfpm2	-0.787404	1,01√ó10^-06
LOC108348083	-0.786684	2,64√ó10^-08
Ypel3	-0.786445	7,35√ó10^-30
Kcna5	-0.78538	1,58√ó10^-11
Irs1	-0.784109	1,20√ó10^-08
Hspa12a	-0.782747	1,24√ó10^-11
Spef1	-0.782302	2,42√ó10^-06
Kcnj3	-0.782082	9,21√ó10^-05
Mzf1	-0.782049	2,82√ó10^-19
Slc1a2	-0.7819	0.0042786
Nectin1	-0.780495	2,94√ó10^-22
Krt17	-0.779945	3,45√ó10^-05
Trib2	-0.779817	2,47√ó10^-07
Art3	-0.778629	0.0026031
Dgkg	-0.777663	6,27√ó10^-10
Rab9a	-0.775059	8,60√ó10^-37
RGD1304622	-0.774214	0.00206201
Perm1	-0.773917	0.00466828
Sephs1	-0.77304	2,53√ó10^-69
Hexim1	-0.771287	1,64√ó10^-28
Fras1	-0.768749	3,75√ó10^-09
Kcnj12	-0.766056	0.0012701
Hs3st6	-0.765416	1,73√ó10^-06
Dmpk	-0.765307	1,53√ó10^-15
Glod5	-0.764106	0.00270327
AABR07038926.1	-0.763528	1,58√ó10^-17
Ssc5d	-0.763467	0.000105795
Dctd	-0.762497	3,22√ó10^-15
Gadd45g	-0.762171	7,63√ó10^-15
Hapln3	-0.761381	0.000176409
Thnsl2	-0.761365	1,12√ó10^-08
Rnf39	-0.760919	4,63√ó10^-05
C2cd4a	-0.760858	2,47√ó10^-07
Sv2c	-0.760211	0.000227019
Grik3	-0.759932	1,28√ó10^-09
Etv5	-0.759401	1,62√ó10^-07
Pianp	-0.75881	0.00181316
Ret	-0.758104	0.00639178
Nol3	-0.756768	4,65√ó10^-10
Spopl	-0.754148	7,83√ó10^-20
Prox1	-0.751787	3,86√ó10^-14
Magi2	-0.751748	0.000779696
Trim14	-0.750892	9,19√ó10^-30
Tpsg1	-0.749798	0.000112434
Mpp4	-0.747856	0.00219611
Cd164l2	-0.747618	0.000504309
AC126572.2	-0.747476	6,96√ó10^-09
Snrnp27	-0.74677	1,21√ó10^-26
Shc3	-0.745952	1,52√ó10^-06
Slc35d2	-0.744578	8,61√ó10^-24
Slc28a3	-0.743822	0.00729526
Ifitm10	-0.743571	3,77√ó10^-06
Cpm	-0.743454	1,34√ó10^-09
Slc5a2	-0.742904	0.0026549
Plekhf2	-0.741728	1,31√ó10^-16
Bpifb4	-0.741486	0.000155498
Commd3	-0.741453	8,76√ó10^-31
Calca	-0.739966	0.00886589
Vwa1	-0.739244	2,44√ó10^-08
Gpr137b	-0.739145	2,70√ó10^-11
Ndufv3	-0.737314	1,43√ó10^-63
St8sia3	-0.736601	3,23√ó10^-37
Mfsd9	-0.735922	2,87√ó10^-17
Theg	-0.735073	0.000305338
Ano3	-0.73464	1,30√ó10^-05
Lrrc1	-0.734131	8,21√ó10^-14
Best1	-0.734106	5,60√ó10^-05
Dok3	-0.733233	0.000394432
Casp4	-0.732732	0.00867676
Cflar	-0.732712	2,37√ó10^-10
Plvap	-0.732504	0.0029645
Stard8	-0.731898	8,51√ó10^-05
Gabra2	-0.731792	0.00062476
Foxn4	-0.731442	1,42√ó10^-05
Smpdl3a	-0.731347	1,48√ó10^-08
Dnph1	-0.731118	8,87√ó10^-08
RGD1309170	-0.727366	0.00845104
Grm2	-0.724103	3,11√ó10^-06
Adamts15	-0.722515	0.000213323
Fgfr3	-0.721343	1,09√ó10^-30
Kif19	-0.72133	1,01√ó10^-13
Ecrg4	-0.721296	0.00153787
Spn	-0.721184	0.00877322
RGD1560289	-0.71924	0.00862063
C2cd4b	-0.719216	2,87√ó10^-09
Extl1	-0.71794	0.00152349
Fer1l4	-0.71772	7,76√ó10^-10
Dmrta1	-0.716967	5,36√ó10^-05
Runx1t1	-0.716535	0.00450569
Mapk14	-0.716436	3,46√ó10^-61
Slc3a1	-0.716157	1,25√ó10^-09
Whrn	-0.715399	6,94√ó10^-05
Calb1	-0.71507	8,45√ó10^-08
Cfap157	-0.714755	5,65√ó10^-05
Slco4c1	-0.714751	0.00486397
Col20a1	-0.71473	1,60√ó10^-09
Lpo	-0.714491	0.0061783
Ube2a	-0.713922	2,46√ó10^-18
Snx33	-0.712433	8,35√ó10^-05
Tmie	-0.71224	0.00409446
Plekhm3	-0.711657	4,47√ó10^-06
Srpk2	-0.710508	1,07√ó10^-40
Pml	-0.709282	1,52√ó10^-10
Pnpla7	-0.70857	0.000263203
Sirt6	-0.708227	1,29√ó10^-28
Rhd	-0.70814	0.00945377
Insc	-0.707769	6,66√ó10^-06
Btbd3	-0.706601	7,20√ó10^-13
Pla2g4e	-0.706313	0.00534037
Plk2	-0.706258	3,14√ó10^-05
Slc25a15	-0.7056	3,78√ó10^-13
Mocs1	-0.702646	5,62√ó10^-07
Ntrk2	-0.702465	1,34√ó10^-05
Igf1r	-0.701876	0.0123392
Nell1	-0.701803	2,42√ó10^-07
Cd6	-0.700817	0.0135293
Nceh1	-0.700289	1,20√ó10^-10
Ube2c	-0.700261	2,72√ó10^-36
RGD1562726	-0.697781	0.0122725
Upp1	-0.697351	0.0032846
Timp2	-0.697232	0.000269492
AABR07038930.1	-0.6963	0.000446907
Enpp3	-0.695657	1,87√ó10^-06
Mir7a2	-0.693054	0.00167815
Rnf112	-0.692982	2,59√ó10^-19
Arvcf	-0.692755	4,74√ó10^-38
Pitpnm1	-0.691471	1,36√ó10^-13
Grk5	-0.691265	0.000327492
Efhc2	-0.690725	2,53√ó10^-05
Gipc1	-0.690125	4,14√ó10^-38
Runx1	-0.689641	0.00675568
Il1r1	-0.689581	5,43√ó10^-07
Tmem151b	-0.689288	1,06√ó10^-11
Tbxa2r	-0.688392	4,54√ó10^-05
Bcap29	-0.688367	4,72√ó10^-11
Ttll9	-0.688356	0.00149184
Ptk7	-0.6879	0.00659393
Hipk3	-0.687897	1,14√ó10^-31
Pou3f3	-0.687806	0.0160882
Cbfb	-0.687593	2,99√ó10^-23
Crls1	-0.687211	2,23√ó10^-20
Cadm2	-0.68682	4,29√ó10^-09
Adamtsl5	-0.686602	0.00819006
Cryba2	-0.685275	7,86√ó10^-08
Ppp1r1b	-0.684867	0.000999279
Tssk1b	-0.68469	0.016558
Rhbg	-0.684237	0.000952363
Inava	-0.684167	0.0138501
Adora2a	-0.684109	4,98√ó10^-06
Sgcb	-0.684016	2,72√ó10^-25
Lrrk2	-0.683943	2,25√ó10^-07
Rhoq	-0.683655	6,58√ó10^-23
Adam4	-0.683103	0.0120832
Mbd6	-0.683087	1,56√ó10^-23
RGD1559575	-0.681338	0.0111776
Stk32b	-0.681261	0.00477714
Lrrc10b	-0.680685	8,60√ó10^-05
Ergic2	-0.679975	3,55√ó10^-09
Spib	-0.679932	0.00301563
Ptpn14	-0.679817	0.00274969
Cd5	-0.679274	0.0121974
Gpr3	-0.678812	0.0178356
Iqgap2	-0.67676	1,88√ó10^-05
Krt16	-0.676632	0.00108527
Dysf	-0.674723	0.0130464
Dcun1d3	-0.674705	3,85√ó10^-12
Alx1	-0.674677	0.00544195
Septin9	-0.674667	6,12√ó10^-13
Ubd	-0.674448	0.00707752
Cd300lg	-0.674413	0.000863567
Prob1	-0.674263	0.00110545
Lpin1	-0.6742	1,18√ó10^-36
Lmcd1	-0.674136	0.0180846
RT1-M6-2	-0.672438	0.000338698
Arhgef5	-0.672322	6,79√ó10^-16
Ak9	-0.671718	0.000288439
Cacna2d1	-0.670994	2,24√ó10^-24
Dcaf12l2	-0.670993	0.000213461
Col5a1	-0.670198	3,20√ó10^-20
AABR07044388.2	-0.670159	0.000177052
Matn2	-0.668615	0.00257307
Psg29	-0.668429	0.00576864
Nnat	-0.668367	3,08√ó10^-08
Jph4	-0.667897	1,43√ó10^-11
Cldn15	-0.667822	8,30√ó10^-06
Dach1	-0.665395	3,69√ó10^-16
Ecpas	-0.665127	8,11√ó10^-57
Aif1l	-0.66466	8,58√ó10^-07
RGD1560341	-0.664048	1,21√ó10^-39
Sun3	-0.663925	0.0210574
Zfp799	-0.66346	4,01√ó10^-20
LOC108348122	-0.663212	0.0211908
Igfbp6	-0.661984	0.0213632
Adcyap1r1	-0.661731	5,16√ó10^-06
Cry1	-0.660969	7,62√ó10^-14
Lrrc4b	-0.659644	3,52√ó10^-20
Mesp1	-0.659539	0.0192068
Slc6a2	-0.659171	0.0215487
Ly6g5b	-0.658169	0.0220243
Mtmr10	-0.65795	5,27√ó10^-06
Chn2	-0.657202	5,81√ó10^-10
Zfp871	-0.655458	3,18√ó10^-16
AABR07053152.1	-0.655383	1,52√ó10^-07
Cldn11	-0.654105	0.0234683
Ugt2b10	-0.653614	2,73√ó10^-06
Rgs20	-0.653441	0.0125155
Ankrd53	-0.652388	3,66√ó10^-05
Zfp870	-0.651872	2,12√ó10^-05
Dok6	-0.651515	2,25√ó10^-05
Stxbp1	-0.651503	3,47√ó10^-18
Naaladl1	-0.651077	4,37√ó10^-05
Cndp1	-0.650708	0.0219135
Plekhh3	-0.650345	7,53√ó10^-06
Dlk2	-0.649759	0.0185622
Cplx2	-0.649577	2,99√ó10^-13
Nefm	-0.648436	0.0140859
Nefl	-0.648435	0.00145952
Exoc8	-0.646657	2,03√ó10^-06
Umodl1	-0.646648	1,07√ó10^-09
RGD1310495	-0.646355	0.0209977
Mpp7	-0.646197	2,10√ó10^-09
Trim59	-0.644252	2,64√ó10^-12
Slc25a40	-0.643632	2,25√ó10^-15
Vstm4	-0.643276	0.0115714
Abcb5	-0.643256	0.0113878
Prpmp5	-0.642509	0.000375322
Nucb2	-0.642414	3,85√ó10^-13
Prrg2	-0.641878	4,30√ó10^-18
Irs3	-0.641458	0.00112274
Rbm38	-0.640508	3,61√ó10^-13
Zfp612	-0.640252	2,35√ó10^-14
Gpr150	-0.640225	1,90√ó10^-05
Acp4	-0.6395	0.0148289
Rorc	-0.639458	7,94√ó10^-07
Cdc42ep2	-0.639135	0.00387909
Wdr19	-0.638966	1,12√ó10^-19
Med12l	-0.638899	3,20√ó10^-06
Pink1	-0.637722	1,73√ó10^-07
Caly	-0.636954	1,09√ó10^-07
LOC103690070	-0.63654	0.00969284
Cul9	-0.634717	9,38√ó10^-68
Tph1	-0.634682	0.0256293
Purg	-0.63099	1,06√ó10^-07
Ehhadh	-0.629586	0.00685644
Dpysl4	-0.629581	2,24√ó10^-08
Pacsin3	-0.629569	0.00672151
Ston1	-0.629119	0.00164275
Defb1	-0.628887	0.0105673
Zfp180	-0.627988	1,41√ó10^-19
Riiad1	-0.626721	0.00613725
Cacna2d2	-0.625396	6,86√ó10^-12
Ccdc155	-0.624654	6,94√ó10^-05
Nmnat3	-0.624516	5,91√ó10^-06
Egln3	-0.624249	1,24√ó10^-05
Fermt1	-0.624211	0.020781
Ptgs1	-0.623958	0.024157
AABR07038029.1	-0.623396	1,16√ó10^-06
Crygn	-0.622698	0.00914273
Dnajb9	-0.622204	2,73√ó10^-19
Cxcr5	-0.620776	0.00130437
Adgre5	-0.620544	7,73√ó10^-05
Herpud2	-0.620155	3,27√ó10^-15
Rnf144a	-0.620083	1,86√ó10^-05
LOC362921	-0.619603	0.0191266
St8sia4	-0.619596	0.0123479
Tsku	-0.619572	1,10√ó10^-06
Madcam1	-0.618665	3,87√ó10^-06
Tmem91	-0.618497	0.0245772
Arhgef28	-0.617506	6,31√ó10^-10
Snx31	-0.617339	0.0190639
Epor	-0.617199	0.00861755
Clstn3	-0.617052	1,92√ó10^-05
Aff3	-0.615424	6,54√ó10^-06
AABR07062753.1	-0.615343	1,55√ó10^-18
Cst6	-0.615197	3,28√ó10^-15
Chrna4	-0.614096	3,72√ó10^-09
AABR07014114.1	-0.613831	0.00202737
Vom2r46	-0.613068	0.0215592
Lsm3	-0.611347	1,57√ó10^-16
Tert	-0.608752	6,24√ó10^-23
Bin1	-0.60831	2,60√ó10^-22
Vsig10	-0.608005	2,70√ó10^-27
Lrrc66	-0.607738	0.0146776
Slc7a14	-0.607693	0.000819232
Abhd8	-0.606067	9,13√ó10^-24
Ddah1	-0.605491	1,60√ó10^-10
Rbbp9	-0.603654	1,15√ó10^-06
Gpr22	-0.603354	0.0115307
Acta1	-0.603205	0.0384696
Ttll6	-0.603039	0.0372145
Adarb1	-0.602119	3,46√ó10^-18
Cited1	-0.602096	1,53√ó10^-09
Slc6a15	-0.602048	0.00365484
Gnat2	-0.602001	0.029575
Dusp15	-0.601385	0.00317794
Als2cl	-0.600889	0.0352782
Nap1l5	-0.600285	1,49√ó10^-07
Spt1	-0.599843	0.0399911
Abcg5	-0.599426	5,06√ó10^-06
Kpna4	-0.599004	2,72√ó10^-12
Zfp764	-0.598542	7,67√ó10^-05
Gpr179	-0.5984	0.000195318
Rhobtb3	-0.598367	9,94√ó10^-20
Efr3b	-0.59836	2,79√ó10^-08
Rnf151	-0.598191	0.000797246
Plekhg2	-0.597442	0.00273873
Pik3r5	-0.597419	0.0110586
Ldlrap1	-0.596992	0.00167967
Sox30	-0.596847	3,13√ó10^-05
Ier5l	-0.595122	0.00118117
Rflna	-0.594938	4,24√ó10^-06
Ubxn10	-0.594542	0.0344462
Stx1b	-0.594379	0.0148084
Prnp	-0.594105	4,93√ó10^-26
Sh3pxd2b	-0.594024	0.00233375
Hopx	-0.59304	0.0113297
Scnn1a	-0.59301	0.0414938
Eepd1	-0.592241	0.000364223
Sel1l3	-0.591874	3,14√ó10^-14
Rbpjl	-0.591323	0.000666249
Icam1	-0.591147	0.0162097
Rnf19a	-0.591014	4,43√ó10^-31
Tnrc6b	-0.590828	1,11√ó10^-12
Agap2	-0.590699	0.000107825
Tnni3	-0.590512	0.000821146
Pmm1	-0.590431	1,13√ó10^-15
Mcpt1l3	-0.589832	0.00266824
Drd2	-0.588519	0.000703758
Cyp2s1	-0.588375	7,73√ó10^-07
Glrx	-0.588074	0.000173131
Copg2	-0.58662	1,80√ó10^-14
Fam151a	-0.585912	0.000634534
Tceanc2	-0.58537	5,25√ó10^-08
Mafa	-0.58392	0.0252632
Sipa1l2	-0.583869	0.000375648
Wnt5a	-0.583355	0.000218002
Pdzrn4	-0.583106	3,56√ó10^-12
Fmnl1	-0.582765	0.00126667
Cnnm3	-0.582395	5,82√ó10^-12
Sf3b5	-0.582332	8,81√ó10^-21
P2ry4	-0.582202	0.0211642
AY172581.18	-0.581771	0.00100383
LOC690507	-0.580769	0.040313
Megf11	-0.580713	1,06√ó10^-05
Slc25a38	-0.580511	5,23√ó10^-12
Dcc	-0.580258	0.00276636
S1pr3	-0.580001	0.00195637
AC133270.1	-0.579802	0.0281678
AABR07032821.1	-0.578885	7,54√ó10^-11
Selenot	-0.578884	2,70√ó10^-24
Suv39h1l1	-0.578507	1,11√ó10^-18
Grk2	-0.57847	4,80√ó10^-21
Pdlim1	-0.578225	5,03√ó10^-05
Grin3b	-0.577667	1,69√ó10^-10
Cdc42ep3	-0.577305	7,10√ó10^-09
Zfp111	-0.577225	5,78√ó10^-09
Arhgef6	-0.577013	0.00587106
Taf6l	-0.576639	9,59√ó10^-12
Kcnc3	-0.576397	1,80√ó10^-14
Cbln3	-0.575843	0.019724
Maml2	-0.575544	0.019115
RGD1560010	-0.574617	1,96√ó10^-06
Glp1r	-0.574026	3,61√ó10^-19
Pald1	-0.57394	3,72√ó10^-14
Insyn1	-0.573898	9,87√ó10^-10
Nfkbia	-0.573394	3,82√ó10^-23
Ddi2	-0.573393	5,29√ó10^-13
Tp53tg5	-0.572259	0.0262182
Clic2	-0.572017	0.00694929
Pde4b	-0.571835	2,91√ó10^-07
Nlgn3	-0.57133	7,76√ó10^-05
Plekha5	-0.571314	3,73√ó10^-10
Trim2	-0.570715	0.000113437
Kif3c	-0.570692	8,93√ó10^-11
Cpt1b	-0.570392	3,18√ó10^-05
AABR07056636.1	-0.569947	0.0352949
Tnni1	-0.569093	0.0466943
Svopl	-0.569059	0.000181452
Mzb1	-0.568947	0.0450912
Lgi1	-0.568574	8,62√ó10^-05
Dok1	-0.568546	0.000402968
Epha10	-0.568315	0.0267804
Ptger3	-0.568147	5,68√ó10^-05
Zfp950	-0.566167	0.00123771
Nxph1	-0.565662	0.0483882
Ganc	-0.565632	5,69√ó10^-10
Taf13	-0.565612	3,70√ó10^-07
Parm1	-0.5655	8,14√ó10^-06
Fam229b	-0.56527	0.00233478
Aqp12a	-0.564878	0.0326026
Piwil2	-0.56378	1,05√ó10^-07
Snai1	-0.563345	0.0084231
Rpusd3	-0.562658	4,39√ó10^-22
Doc2g	-0.562228	1,01√ó10^-17
Zmiz1	-0.56209	6,12√ó10^-21
Arid3c	-0.561643	0.027532
Fndc5	-0.56155	8,50√ó10^-08
Trim9	-0.561289	7,33√ó10^-06
Fads6	-0.561061	2,32√ó10^-08
Tmigd1	-0.560963	0.0467867
Tmem229b	-0.56079	6,86√ó10^-09
Xbp1	-0.560742	1,09√ó10^-20
Frmpd1	-0.560491	0.0416688
Akr7a3	-0.560247	0.024643
Pde1c	-0.560189	4,21√ó10^-07
Pabpc4l	-0.559548	0.0272284
Grip2	-0.559457	0.0102371
Smurf2	-0.55944	1,09√ó10^-11
Zfp251	-0.559323	3,61√ó10^-05
Igsf1	-0.558668	0.0013442
LOC103691238	-0.55817	0.0015192
Defb27	-0.557446	0.00527494
Alpl	-0.557236	0.000157106
Arg1	-0.556937	1,55√ó10^-25
Rc3h1	-0.555785	1,35√ó10^-07
Wfikkn1	-0.554802	0.000598571
Zranb1	-0.554699	1,27√ó10^-13
Ric1	-0.554454	2,25√ó10^-14
Tgfb1	-0.554422	0.043271
AABR07003537.1	-0.554319	6,57√ó10^-05
Clptm1l	-0.553738	4,83√ó10^-42
Vegfa	-0.553508	1,42√ó10^-09
Acan	-0.55326	1,27√ó10^-06
Mt3	-0.553218	2,15√ó10^-06
Ush2a	-0.552765	0.00627715
Rasgrp4	-0.552681	0.0320192
Gfod1	-0.552008	0.000801162
Zfp703	-0.551489	2,16√ó10^-06
Tbx10	-0.550862	8,24√ó10^-07
Fbxo2	-0.550023	2,85√ó10^-06
Cpn1	-0.549931	2,13√ó10^-15
Gabrg3	-0.549807	4,07√ó10^-05
Emilin1	-0.549788	9,65√ó10^-05
Ddt	-0.549705	1,57√ó10^-21
Fam83f	-0.549598	6,65√ó10^-13
Actl7a	-0.549263	0.0141936
Sec24b	-0.54915	3,86√ó10^-30
Ptprv	-0.549102	8,26√ó10^-10
Synpo	-0.54864	0.00454909
Pxylp1	-0.548489	1,49√ó10^-07
AABR07045632.1	-0.548487	0.0394254
Fbxl8	-0.54804	0.000408611
Ptk6	-0.547595	0.0112936
Lypd1	-0.547553	0.000730093
Krit1	-0.546984	2,38√ó10^-25
Kcna4	-0.546925	3,28√ó10^-05
Zfp189	-0.546492	5,86√ó10^-12
Tmprss11f	-0.545497	0.0297504
Tmem232	-0.545418	0.041617
Hoxb13	-0.545054	6,83√ó10^-06
Kcne2	-0.545011	0.0282115
Naglt1	-0.544824	0.0471241
Uvssa	-0.54468	0.00117461
Msra	-0.544353	0.000702831
Rsph3	-0.544074	0.000201977
Zfand2a	-0.543056	4,51√ó10^-06
Ptprm	-0.542363	0.000375486
Tex43	-0.541533	0.0373773
Clcnkb	-0.541464	0.0157216
Scrt2	-0.541339	0.0192061
AABR07002938.1	-0.541312	9,83√ó10^-11
Mak	-0.540716	9,24√ó10^-05
Efna4	-0.540553	0.00458451
Relt	-0.539893	1,83√ó10^-15
Glt1d1	-0.539755	9,55√ó10^-07
Mogat3	-0.53935	0.0056512
Ptpre	-0.538726	4,64√ó10^-07
Ankrd55	-0.538663	0.00322598
Itk	-0.538506	4,49√ó10^-06
Cercam	-0.538346	0.00750892
Cdk19	-0.538331	8,09√ó10^-11
Foxd2	-0.538206	0.0300367
LOC103694328	-0.537899	1,27√ó10^-19
Erich3	-0.537462	0.000887735
Ntn4	-0.537243	0.00926793
Esrp1	-0.537206	7,72√ó10^-13
Zbtb38	-0.536775	1,71√ó10^-06
Prkd2	-0.536427	5,05√ó10^-05
Arhgap29	-0.53632	3,17√ó10^-07
Bard1	-0.536257	5,99√ó10^-17
Car2	-0.535998	0.0311101
Gipc3	-0.535123	0.032049
Rtn4r	-0.535087	2,16√ó10^-07
Shc2	-0.534804	1,37√ó10^-06
Ltbp4	-0.534632	0.0290205
Gabra4	-0.534632	9,19√ó10^-06
Rad21l1	-0.533755	2,45√ó10^-06
Crebl2	-0.533622	0.00112198
Ptprcap	-0.533587	0.0421485
Ctf1	-0.533396	0.0360156
Cadm1	-0.533205	8,19√ó10^-06
Nudt12	-0.533205	3,99√ó10^-05
Paox	-0.532748	2,96√ó10^-07
Il10rb	-0.531789	4,10√ó10^-10
Rprml	-0.531787	0.000232832
Btbd11	-0.531188	4,49√ó10^-05
Treml1	-0.530532	0.0166006
AY172581.10	-0.530257	0.00434233
Zfp354c	-0.529777	5,91√ó10^-07
Asgr1	-0.52959	0.00137652
Psd	-0.529433	1,78√ó10^-06
Galnt6	-0.52915	0.0119882
Bloc1s6	-0.528518	2,18√ó10^-12
Ccdc85a	-0.528359	0.00155729
Ephx2	-0.528094	1,48√ó10^-06
Nfkbie	-0.527131	2,73√ó10^-06
Acy3	-0.52645	0.000745095
Ccdc80	-0.526294	0.0254643
Sema3f	-0.52624	0.00726094
Pfkfb4	-0.525929	0.00542749
Alg8	-0.525058	2,82√ó10^-07
Cpt2	-0.524794	1,52√ó10^-11
Map1a	-0.524641	7,91√ó10^-05
Nxt2	-0.524224	0.0386549
Cd68	-0.522339	0.0170776
Akap7	-0.521619	7,68√ó10^-14
Tmem179b	-0.521147	1,11√ó10^-08
Klhdc10	-0.52065	5,41√ó10^-26
Mier1	-0.520499	9,46√ó10^-44
Ass1	-0.520136	2,09√ó10^-05
Ca5b	-0.520077	0.000138039
Pi4k2b	-0.519625	6,70√ó10^-12
Yipf6	-0.519623	6,01√ó10^-15
Svil	-0.519621	7,42√ó10^-17
AABR07072761.1	-0.518908	0.00891816
Nfil3	-0.518126	7,46√ó10^-08
Zbtb34	-0.518009	1,94√ó10^-13
Slc24a2	-0.517628	0.000254132
Testin	-0.517505	0.000209612
LOC100125362	-0.51727	0.0104594
Slc38a1	-0.517092	0.0497634
Fkbp14	-0.51684	0.0230119
Rab3il1	-0.516127	0.024036
Fam43a	-0.516056	0.00032724
Trpv6	-0.51584	0.0176818
Acsm3	-0.515431	0.00344571
Notch4	-0.51522	1,87√ó10^-09
Dcbld1	-0.514281	0.00111057
Klf1	-0.513796	0.0314336
Cib1	-0.512626	3,98√ó10^-06
Cnnm1	-0.512238	9,42√ó10^-07
Igfn1	-0.512049	0.0446507
Arnt2	-0.511877	1,93√ó10^-08
Cyba	-0.511505	0.0434936
Hnf1a	-0.511241	0.0256331
AABR07048421.1	-0.510777	0.0074823
Sfxn4	-0.510741	0.00107144
Ubxn2a	-0.510313	2,14√ó10^-05
Znrd1as1	-0.509514	4,73√ó10^-05
Stip1	-0.509316	7,09√ó10^-20
Tceal8	-0.508566	2,90√ó10^-13
Cabp4	-0.506822	0.0100499
Trpc5	-0.506711	0.0124583
Aspdh	-0.506017	8,81√ó10^-05
Ager	-0.505146	0.0104132
Rasl10a	-0.505077	1,59√ó10^-10
Oasl	-0.50484	0.0124368
Atp7b	-0.504712	0.0325088
Tnfrsf9	-0.504	0.0160063
Ube2j1	-0.503714	1,23√ó10^-09
Dpp6	-0.503489	7,63√ó10^-06
Il11ra1	-0.503045	0.0364848
Optc	-0.502327	0.0404904
Csdc2	-0.502266	2,73√ó10^-06
Ccl24	-0.501735	0.0453473
Ccdc61	-0.501664	1,21√ó10^-10
Yae1	-0.501277	2,11√ó10^-08
Chrm4	-0.501183	0.00139122
Efcab10	-0.501078	0.0238234
Zfp136	-0.501073	0.000361157
RT1-S3	-0.500737	0.00285323
Kcnmb2	-0.50043	5,93√ó10^-05
Niban1	-0.500305	0.00913561
Mmp17	-0.499529	0.000306207
Pum2	-0.499473	2,74√ó10^-14
Nf1	-0.499449	7,30√ó10^-15
Trmt9b	-0.499438	2,03√ó10^-06
AC129824.1	-0.499214	8,70√ó10^-05
Fgf11	-0.499201	0.0125626
Rassf2	-0.49838	0.00220707
Qser1	-0.498248	1,31√ó10^-11
Hes1	-0.49803	0.0134301
Slc25a1	-0.497107	2,55√ó10^-11
Pithd1	-0.496391	5,00√ó10^-05
Prepl	-0.496388	1,24√ó10^-06
Depdc1	-0.496338	4,71√ó10^-08
Pgm5	-0.496311	0.00320606
Cdkn2aipnl	-0.495976	1,49√ó10^-20
Slc25a44	-0.495478	1,25√ó10^-24
Dmrt1	-0.495444	0.0139766
Adgrb3	-0.495362	3,92√ó10^-05
Pik3r2	-0.495009	3,73√ó10^-21
Rspo4	-0.494795	7,12√ó10^-09
Pygm	-0.494535	0.021132
Mturn	-0.493847	9,50√ó10^-10
Ptgr2	-0.493662	1,51√ó10^-14
Trim52	-0.493479	0.0224963
Ift27	-0.493298	6,30√ó10^-11
E2f3	-0.49319	8,03√ó10^-06
Acadl	-0.493038	4,34√ó10^-09
Dse	-0.492869	0.00012347
Rbm44	-0.492665	0.00282762
AABR07002659.1	-0.492477	8,41√ó10^-07
LOC102546648	-0.492475	0.00358571
Atxn1	-0.491484	0.000520947
Zc3hav1l	-0.491277	0.000245497
Enah	-0.490812	8,00√ó10^-11
Foxo6	-0.490643	4,59√ó10^-09
AABR07071287.1	-0.490477	0.00150512
Rpa2	-0.490271	4,05√ó10^-12
RGD1563815	-0.490183	0.048226
Inka2	-0.489914	0.00233478
Mab21l3	-0.487611	0.00105252
Il20ra	-0.487399	0.0352782
Rgma	-0.487399	0.000750616
Pcsk4	-0.487324	0.000107413
Gulp1	-0.48648	0.00140069
Ttll7	-0.486281	1,36√ó10^-07
Arih1	-0.485037	5,25√ó10^-34
Gabbr2	-0.484928	3,07√ó10^-10
Pde4a	-0.484393	0.00366609
Clcn4	-0.484316	0.00160224
Triml2	-0.483946	0.0255283
Lag3	-0.483634	0.000489404
Wdr90	-0.482609	7,96√ó10^-08
Zfp9	-0.482253	0.0135478
Fyn	-0.481883	1,97√ó10^-24
Pid1	-0.481707	0.00920201
Ust	-0.481073	0.00682134
Skida1	-0.480962	0.0012936
Zfp248	-0.480912	0.000776581
Prodh1	-0.479712	0.00885239
Mgll	-0.479475	0.00939659
Cryl1	-0.478787	0.00909145
Fam3d	-0.478748	0.00242546
Spsb1	-0.477883	0.0170475
Kbtbd11	-0.477382	1,73√ó10^-06
Add3	-0.476584	8,16√ó10^-06
Brinp3	-0.476129	0.00952126
Zfp110	-0.475827	2,71√ó10^-05
Pla2g10	-0.475805	0.00799903
Dera	-0.475709	1,29√ó10^-05
Tradd	-0.475535	0.00118101
Col4a4	-0.475478	6,23√ó10^-06
Extl2	-0.475002	0.000454262
Phyhipl	-0.474554	7,73√ó10^-16
Tacc2	-0.473881	4,51√ó10^-11
Slc8a3	-0.473703	0.0411399
Tdrkh	-0.473411	8,54√ó10^-11
Ar	-0.473342	0.0128213
Wtap	-0.473289	2,26√ó10^-25
Prr4	-0.472813	0.00069344
RT1-N3	-0.471968	0.0471805
Hivep3	-0.470745	1,62√ó10^-05
Limk2	-0.470578	3,47√ó10^-10
Cmip	-0.46938	6,31√ó10^-06
Klhl14	-0.469258	7,78√ó10^-06
Fbxo36	-0.468708	0.0165941
Tec	-0.468236	3,57√ó10^-07
Gpr146	-0.467977	0.00101788
Scml2	-0.467855	5,94√ó10^-09
Pik3ap1	-0.467777	0.0323827
Resf1	-0.467064	0.000195934
Tmem88	-0.466678	0.0243371
Kndc1	-0.466584	0.0218806
Cndp2	-0.465623	2,95√ó10^-08
Cpne7	-0.464771	0.0366397
Dnajc27	-0.464287	6,02√ó10^-08
Atp8b3	-0.464249	0.00436897
Cep19	-0.463962	2,56√ó10^-17
Timp1	-0.463314	0.0334011
Ppp2r5a	-0.462959	5,07√ó10^-11
Lypla1	-0.46269	2,62√ó10^-12
LOC102555457	-0.462629	3,60√ó10^-18
Bcl7c	-0.462435	5,09√ó10^-09
Kdm2b	-0.462153	2,00√ó10^-14
Sh2d5	-0.461628	4,69√ó10^-07
Lrch2	-0.461607	8,17√ó10^-08
Nek6	-0.461111	2,36√ó10^-09
Ppara	-0.461011	0.0410089
Tmem268	-0.460734	1,88√ó10^-05
Asb16	-0.460628	0.00828553
Aifm3	-0.459948	0.00493606
Igfbp7	-0.459637	2,09√ó10^-05
Pcdhb21	-0.45952	3,88√ó10^-05
Tgfa	-0.458709	0.00118054
Wdr13	-0.458497	1,00√ó10^-21
Stox2	-0.458399	0.00429023
Chuk	-0.458173	3,38√ó10^-21
Kctd14	-0.458164	5,65√ó10^-05
AABR07058658.1	-0.457849	1,54√ó10^-06
Tenm3	-0.457815	0.000211964
Zfp583	-0.456992	0.0118752
Mfge8	-0.456807	0.000143126
Tekt2	-0.456384	6,85√ó10^-05
LOC686013	-0.456194	0.012383
Tspan33	-0.455436	0.00044867
Fzd1	-0.455243	0.0102626
Arhgap22	-0.454812	6,35√ó10^-05
Slc39a5	-0.454346	2,81√ó10^-14
Rab34	-0.454279	0.046016
Trappc3l	-0.454155	0.0108421
LOC685203	-0.45359	0.00056886
Cnot6l	-0.452808	5,68√ó10^-16
Morf4l2	-0.452628	9,67√ó10^-16
Epas1	-0.452361	0.000391541
Fn3krp	-0.452261	2,28√ó10^-05
Aldh3a2	-0.452231	5,56√ó10^-10
AY172581.9	-0.452207	0.00214566
AC123095.1	-0.45201	0.0340597
Mtnr1a	-0.451863	0.00143403
Tpbg	-0.451363	0.0105571
Cblb	-0.451254	4,76√ó10^-08
Mtss2	-0.45052	3,34√ó10^-07
Plekha2	-0.450333	1,08√ó10^-05
AABR07054578.1	-0.449879	0.0013754
Was	-0.449632	6,07√ó10^-13
Snx10	-0.449248	0.000326405
Spa17	-0.449027	2,45√ó10^-11
RGD1563307	-0.449016	0.00987627
Zswim6	-0.447734	1,74√ó10^-05
Sgk1	-0.447044	1,88√ó10^-06
Vsig10l	-0.446973	0.0305742
Carmil3	-0.445723	6,14√ó10^-07
Cpsf2	-0.445718	9,57√ó10^-20
Gnat1	-0.445663	0.0199126
Gas2l1	-0.445412	1,39√ó10^-08
Slfn13	-0.445062	0.0120247
Meak7	-0.44477	0.000194939
Kcnq5	-0.444628	0.00238075
Mta1	-0.443727	1,52√ó10^-08
Kcnj9	-0.442933	0.0207962
Spaca6	-0.442563	0.00437865
Kirrel2	-0.442523	0.000119403
RGD1563482	-0.441303	0.0019051
Efhd2	-0.441131	0.00471535
Agpat2	-0.441061	3,76√ó10^-05
AABR07068316.1	-0.44085	0.00211113
LOC100910196	-0.440751	0.00635067
Slc6a5	-0.440626	0.0124592
Abhd15	-0.439992	0.0241675
Ttyh2	-0.43995	1,31√ó10^-06
Hcn4	-0.439883	8,12√ó10^-05
Fmod	-0.439588	0.000569242
Mcrip1	-0.439587	1,01√ó10^-09
Zfp879	-0.439462	0.00845104
Tuft1	-0.439058	9,22√ó10^-11
Sec14l1	-0.438637	4,93√ó10^-13
Rere	-0.438556	0.00101866
Ryr2	-0.438545	8,82√ó10^-05
Llgl1	-0.437957	4,36√ó10^-13
Slc17a9	-0.437751	0.021911
Ube3c	-0.437144	7,71√ó10^-08
Zbtb7b	-0.435141	2,01√ó10^-18
Castor2	-0.435109	0.000483431
Adarb2	-0.435072	0.0324409
Acot2	-0.434966	0.00200393
Chst8	-0.434886	0.0070824
Acacb	-0.434295	1,47√ó10^-11
Tmem169	-0.432876	1,05√ó10^-06
Adamts10	-0.432828	1,59√ó10^-07
Acsf2	-0.432521	0.0163658
LOC100910046	-0.432505	0.0096274
Mtss1	-0.432503	2,88√ó10^-05
Dchs1	-0.432408	0.00111848
Slc4a7	-0.432065	0.00800074
Cecr2	-0.431426	0.00537749
Galnt14	-0.430561	0.000104235
Esrrg	-0.429294	9,44√ó10^-07
Abhd14b	-0.429239	3,06√ó10^-20
Tbl3	-0.429135	6,88√ó10^-08
Gp1ba	-0.428573	0.0242166
Fam214b	-0.428235	2,24√ó10^-05
Mtfp1	-0.428116	0.0164055
Slc12a5	-0.427865	0.000156675
Cul3	-0.427066	3,56√ó10^-08
Fbxl15	-0.427025	2,46√ó10^-09
Stx18	-0.42629	2,72√ó10^-10
Nox4	-0.426255	2,73√ó10^-06
Slc45a1	-0.426245	0.0292125
Tlcd4	-0.425154	0.0485201
Proca1	-0.424252	0.00522042
B4galt7	-0.423901	8,10√ó10^-12
Vstm2l	-0.423545	3,07√ó10^-08
Pla2g1b	-0.423502	0.000378551
Plpp7	-0.423409	4,48√ó10^-06
Il17ra	-0.423115	2,68√ó10^-11
Plpp1	-0.423111	0.0105452
Blvrb	-0.422982	5,40√ó10^-09
Picalm	-0.422205	4,23√ó10^-11
Dusp13	-0.422089	7,38√ó10^-05
Rhpn1	-0.422061	0.000900486
Zscan21	-0.421932	1,43√ó10^-19
Arpin	-0.421872	6,37√ó10^-07
Adcy5	-0.421789	9,76√ó10^-05
Gas6	-0.421546	3,77√ó10^-06
Foxa1	-0.42151	0.000989563
Zc3h12b	-0.421164	0.000201411
Cand2	-0.421129	2,89√ó10^-09
Tfdp2	-0.42091	0.00169626
Eps15	-0.41998	5,72√ó10^-07
Abcd2	-0.41996	0.0199126
B3galt2	-0.419829	3,42√ó10^-06
Pax5	-0.419442	0.0126201
Shroom4	-0.419369	0.0342428
Nxn	-0.418998	4,94√ó10^-06
Nkx2-2	-0.418624	1,38√ó10^-06
Rab15	-0.418487	0.0271167
Actn2	-0.417932	0.00234921
Sphkap	-0.4177	6,52√ó10^-08
Npvf	-0.417333	0.00999131
Ash1l	-0.417091	5,10√ó10^-14
LOC500028	-0.416856	0.0171204
Esrrb	-0.416699	0.000707917
Septin11	-0.416514	6,68√ó10^-13
Flywch1	-0.416423	1,03√ó10^-05
Atp11a	-0.416405	0.000415956
Phc2	-0.416363	1,64√ó10^-07
Lamp1	-0.416311	1,92√ó10^-15
Tc2n	-0.416175	1,95√ó10^-05
Map4k1	-0.415934	0.00406283
Pgam2	-0.415812	0.00213201
Smarcd3	-0.415607	0.000156014
Mcart1	-0.415362	0.011765
Crebbp	-0.415351	5,69√ó10^-12
Ppp2r3a	-0.414932	1,56√ó10^-06
Pip4p2	-0.414779	9,06√ó10^-16
Krt14	-0.41474	0.000141327
Wdtc1	-0.414529	1,89√ó10^-06
Lin37	-0.414516	1,50√ó10^-06
Nudt8	-0.414208	9,82√ó10^-05
Tceal1	-0.414103	0.00138571
MGC116197	-0.414101	0.0377434
Serinc5	-0.412905	2,74√ó10^-07
Dab1	-0.412872	0.00066114
Baiap2l1	-0.411939	9,81√ó10^-05
Cant1	-0.411808	1,36√ó10^-08
Akr1c12	-0.41164	3,28√ó10^-05
Dnajc3	-0.411564	0.000154922
AABR07065598.1	-0.411512	0.00072088
Akip1	-0.411398	8,84√ó10^-07
Obsl1	-0.410834	0.0156428
Bmp3	-0.410773	0.000830586
Dapp1	-0.410043	0.0204878
Six4	-0.409843	0.000283558
Adamts16	-0.409171	0.00696773
Prkd3	-0.408721	4,89√ó10^-13
Cldn9	-0.407675	7,13√ó10^-10
Unc5d	-0.407645	6,21√ó10^-07
Angpt4	-0.407513	0.00763702
Slc30a4	-0.406566	5,41√ó10^-10
Sp4	-0.406289	0.000764209
Hpse	-0.406198	6,76√ó10^-10
Osbp2	-0.405971	0.0107797
Spata2L	-0.405727	4,09√ó10^-05
Acrbp	-0.405693	0.0486442
Ankrd50	-0.405679	4,89√ó10^-08
Tsc22d2	-0.405592	2,62√ó10^-06
Pole4	-0.405563	6,25√ó10^-07
Ube2g1	-0.405375	4,23√ó10^-09
Trim24	-0.40527	4,18√ó10^-05
Mecom	-0.404985	2,59√ó10^-05
Il6st	-0.404822	3,87√ó10^-09
Pcbp3	-0.40477	0.000524744
Zfp236	-0.404393	6,46√ó10^-13
Akirin2	-0.404113	1,58√ó10^-09
Fech	-0.403668	3,20√ó10^-07
Lox	-0.403048	0.00349693
Spem1	-0.402615	0.0446276
AABR07049408.1	-0.402601	0.00137419
Notch3	-0.402389	1,28√ó10^-08
Atp6v1a	-0.402354	2,06√ó10^-24
Cts8	-0.40234	0.00274969
Hsd17b1	-0.402311	0.0300454
Sema4f	-0.402029	0.00122616
Aff1	-0.402005	4,53√ó10^-06
Nudt7	-0.401444	2,07√ó10^-07
Foxa3	-0.40107	7,43√ó10^-08
Abcc5	-0.400948	6,42√ó10^-12
Ric8b	-0.400902	4,39√ó10^-08
Nfix	-0.400747	0.00146809
Ncoa2	-0.400237	2,65√ó10^-07
Phldb2	-0.400077	1,98√ó10^-05
Pclo	-0.400021	0.00103981
Tdrd5	-0.39988	0.0412111
Tti1	-0.399539	5,87√ó10^-11
Sgms2	-0.399434	5,18√ó10^-05
Anapc1	-0.39918	6,32√ó10^-12
B3gnt3	-0.398926	3,54√ó10^-06
Micall2	-0.397686	2,91√ó10^-06
Plcl2	-0.397627	0.000150299
AABR07029847.1	-0.397533	0.0129564
Cmya5	-0.397345	0.0121108
Camta2	-0.396948	1,09√ó10^-14
Zc2hc1c	-0.396821	0.0072908
Cyb5r3	-0.396218	1,37√ó10^-07
Mvb12b	-0.395777	7,26√ó10^-09
Cript	-0.395447	5,89√ó10^-12
Mib1	-0.394931	6,69√ó10^-17
Map3k10	-0.39439	2,90√ó10^-08
Tmem145	-0.394382	0.00044898
Tab3	-0.394348	5,77√ó10^-05
Hmg20a	-0.39367	2,16√ó10^-11
Cdk17	-0.393413	2,45√ó10^-10
Hipk1	-0.393369	5,53√ó10^-17
Tmcc2	-0.393013	2,18√ó10^-10
Dgkk	-0.392808	0.0417569
Fzd9	-0.392504	0.0275969
Zfp791	-0.392399	0.0147587
Ermp1	-0.391917	1,90√ó10^-12
Adprm	-0.391079	1,95√ó10^-09
Creb3l1	-0.391017	0.0433165
Birc3	-0.3908	0.0230577
Arid3b	-0.390595	0.00118101
Nrbp2	-0.390274	0.000308098
Prex1	-0.389973	4,10√ó10^-06
Trim23	-0.389819	2,94√ó10^-08
Sdk2	-0.389703	5,60√ó10^-06
Ddb2	-0.388951	0.0453843
Rsbn1	-0.388884	4,52√ó10^-08
Fzd6	-0.38852	0.000351833
Bach1	-0.388323	6,74√ó10^-06
Scube1	-0.388272	1,46√ó10^-12
Fbxl18	-0.38821	0.00518951
Ccng1	-0.387946	0.000134955
Repin1	-0.387941	2,63√ó10^-07
Fam171a1	-0.387902	0.0332414
Gipr	-0.387746	4,70√ó10^-05
Sort1	-0.387588	2,56√ó10^-05
Mib2	-0.38744	0.00607504
Erc1	-0.387232	1,14√ó10^-06
Dek	-0.386889	6,68√ó10^-05
Mrps30	-0.386684	8,94√ó10^-09
Ephb3	-0.385882	2,87√ó10^-05
Snx15	-0.385753	2,64√ó10^-10
Plcxd3	-0.385666	2,98√ó10^-08
Ethe1	-0.385538	0.00294174
Asrgl1	-0.385097	0.00131164
Rad54l2	-0.38451	0.00194228
Rara	-0.384419	3,33√ó10^-09
Mmd2	-0.384386	0.00365707
Enc1	-0.384198	8,68√ó10^-05
Pex11a	-0.384188	0.00120018
Maged1	-0.384052	6,50√ó10^-20
Prag1	-0.383954	4,33√ó10^-05
Syce2	-0.383864	0.0144411
Bcl2l2	-0.383671	2,23√ó10^-06
Zswim5	-0.383622	0.000100586
Kctd9	-0.383621	4,17√ó10^-07
LOC308990	-0.383561	0.00133123
Snx13	-0.383521	2,25√ó10^-07
Zfp516	-0.383177	6,06√ó10^-10
Mettl15	-0.383147	0.0143892
Tubg1	-0.382531	1,77√ó10^-11
Pus7l	-0.382114	0.00472634
Sh3bp1	-0.382105	0.00125128
Abhd4	-0.381837	1,96√ó10^-05
Ccp110	-0.381764	3,16√ó10^-12
H2ax	-0.381722	7,37√ó10^-10
Alb	-0.381706	0.000896374
Itgb7	-0.381467	0.00100504
Atxn2	-0.381415	3,15√ó10^-10
Tmem184b	-0.38116	3,49√ó10^-07
Kif2c	-0.380866	1,04√ó10^-05
Usp35	-0.380624	0.00846378
Zc3h12a	-0.37974	0.0146165
Crtc1	-0.379623	6,57√ó10^-07
RGD1560854	-0.379466	0.000977898
Ccdc187	-0.379016	0.00103998
Pter	-0.378795	1,70√ó10^-06
Mrnip	-0.378779	0.00151899
Dis3l2	-0.378391	6,32√ó10^-06
Bcam	-0.378216	8,93√ó10^-06
Pwwp3b	-0.377446	0.0205021
Dlg3	-0.377198	9,93√ó10^-10
Flad1	-0.377143	3,29√ó10^-10
Vamp8	-0.376534	9,81√ó10^-05
Sytl4	-0.376503	0.00473868
Braf	-0.376312	4,78√ó10^-07
Irgm	-0.37619	0.000104377
Cdkn2c	-0.376086	0.000828868
Arrdc2	-0.375863	0.00430206
Midn	-0.375403	0.000493183
Ahctf1	-0.375215	3,43√ó10^-06
Phf2	-0.375033	1,31√ó10^-19
Smoc1	-0.375031	0.0191353
Cmpk1	-0.374689	7,94√ó10^-07
Ndufs8	-0.374545	2,21√ó10^-12
Ldlrad4	-0.374502	0.0473091
Ifnlr1	-0.373839	1,68√ó10^-05
Prr5	-0.372611	0.0134913
Syt12	-0.372517	0.0230933
Rp2	-0.372338	0.00333228
Hnrnpm	-0.372157	1,48√ó10^-09
Stard6	-0.372015	0.0254267
Apcdd1l	-0.371995	0.032821
Pnma8b	-0.371956	4,73√ó10^-09
NEWGENE_620180	-0.371728	0.0496276
Lad1	-0.371679	0.0160941
Abcg8	-0.371566	0.00083774
Slfnl1	-0.371511	0.0375939
Dhrs4	-0.371415	1,12√ó10^-05
Sigmar1	-0.371074	1,16√ó10^-08
Plet1	-0.371045	0.00436429
Bcl2l12	-0.370416	0.00338914
Elmod3	-0.369938	6,40√ó10^-05
Spidr	-0.369916	0.000735858
Abi1	-0.369766	1,36√ó10^-09
Kbtbd8	-0.369756	3,27√ó10^-06
Pls1	-0.369498	2,99√ó10^-17
Rfesd	-0.369436	0.00113411
Hyal3	-0.36906	0.042127
Zfp846	-0.36856	0.000647576
Sucla2	-0.368453	4,26√ó10^-08
LOC102555635	-0.368435	9,26√ó10^-05
Mark1	-0.368389	5,57√ó10^-09
Coq9	-0.368298	5,25√ó10^-15
Mmd	-0.368117	0.000408611
Socs3	-0.368106	0.00202022
Nr5a2	-0.367884	0.000906726
Slc37a2	-0.367857	0.012197
Rhbdf1	-0.366718	0.0285709
Setd5	-0.366633	1,33√ó10^-11
Itm2a	-0.366487	0.00364605
Rarg	-0.366426	0.00198355
Plekhb2	-0.366212	0.0022686
Limd2	-0.365639	7,28√ó10^-14
Sfmbt1	-0.365577	8,29√ó10^-14
Slc8b1	-0.36536	2,82√ó10^-05
Cdh17	-0.365003	1,07√ó10^-07
Traf3ip2	-0.364693	0.00988932
Casq1	-0.364542	0.00341061
Lrrc18	-0.364488	0.0383811
Exoc3l4	-0.364388	5,54√ó10^-05
Rhobtb1	-0.364386	3,17√ó10^-07
Rwdd4	-0.364018	7,40√ó10^-20
Ankrd52	-0.363872	5,69√ó10^-14
Ugt1a6	-0.363863	7,36√ó10^-05
Slc4a1ap	-0.363861	5,59√ó10^-15
Gys1	-0.363823	0.00080305
Casz1	-0.363612	0.00753612
Dpysl3	-0.36322	0.0471724
RGD1306072	-0.363166	0.0377535
Zscan29	-0.363086	0.00829195
Samd11	-0.362934	0.0416962
Fam83g	-0.362361	0.0219224
Osbpl10	-0.362102	0.000131291
Eri1	-0.361631	1,94√ó10^-15
Atxn7	-0.361551	0.000243619
Pde4c	-0.361517	0.00461132
Exoc7	-0.36116	0.000333632
Ociad2	-0.360325	0.000140041
Erfe	-0.360213	0.0230344
Kcnq2	-0.359894	0.000784494
Rhbdl1	-0.359749	0.0363685
Socs2	-0.359398	0.00238738
Msi1	-0.359206	2,18√ó10^-09
Ptp4a1	-0.358595	0.0153502
Slc46a1	-0.358444	0.000579029
Ubr7	-0.358126	1,64√ó10^-14
Cnga1	-0.357787	0.000796395
Etf1	-0.357645	7,74√ó10^-15
Muc1	-0.357483	0.00656972
ENSRNOG00000000891	-0.357408	0.0163658
Hagh	-0.357396	7,68√ó10^-06
Tmem53	-0.357115	0.00155276
Rilpl2	-0.356945	4,27√ó10^-06
Plcz1	-0.356767	7,13√ó10^-05
Cdk2ap1	-0.356609	3,07√ó10^-15
Ikbip	-0.35658	0.00423786
Adcy3	-0.356273	0.000232832
Fam155b	-0.355878	0.000249546
Stx16	-0.355874	2,48√ó10^-11
Dact2	-0.355709	0.00013277
Mindy1	-0.355375	1,74√ó10^-08
Slc20a1	-0.355125	3,90√ó10^-07
Atl2	-0.354748	5,17√ó10^-16
Stard13	-0.354681	0.0013195
Ccne1	-0.354226	0.000105833
Tsen54	-0.354216	3,68√ó10^-05
AABR07066416.1	-0.354192	0.0259053
Edc4	-0.354054	1,34√ó10^-20
Mbd4	-0.353768	0.0258725
Dhrs7	-0.353635	0.0272545
Nap1l4	-0.353612	6,15√ó10^-16
Mras	-0.353452	0.00225793
RGD1309036	-0.353219	0.0202682
Fam13b	-0.353208	1,35√ó10^-11
Lsm11	-0.353139	3,19√ó10^-05
Kank2	-0.353022	2,50√ó10^-14
Slu7	-0.352908	5,38√ó10^-12
Pvalb	-0.352763	0.00869655
Htr5b	-0.352479	0.0237374
Evc	-0.352375	7,56√ó10^-05
LOC691170	-0.352184	1,82√ó10^-06
AABR07031480.1	-0.352098	0.00100736
Bhlha15	-0.351877	0.00440557
Crhr1	-0.351867	0.00237418
Peli3	-0.351664	0.00084385
Amz2	-0.351531	1,35√ó10^-08
Rgs22	-0.350682	3,25√ó10^-05
Tmem198b	-0.349966	0.022968
Kcnh2	-0.349247	7,00√ó10^-18
Rbmx2	-0.349047	6,96√ó10^-08
Ythdc2	-0.34883	4,52√ó10^-05
Map3k9	-0.348135	0.0012071
Unc13d	-0.347623	1,59√ó10^-05
Etv6	-0.34747	0.0210106
Rfx6	-0.347435	8,38√ó10^-11
Ola1	-0.347344	1,15√ó10^-09
Chrne	-0.347293	0.00636648
Rapgef5	-0.346551	0.000448225
AC135142.1	-0.346501	0.0382955
Prkag2	-0.346414	6,58√ó10^-05
Usp51	-0.346391	0.000728703
Ick	-0.346129	0.01462
Amz1	-0.345899	0.00810537
Armt1	-0.345685	7,08√ó10^-06
Tctn1	-0.345516	0.000477246
Mtmr1	-0.345364	3,48√ó10^-10
Crispld1	-0.345281	0.00362179
Optn	-0.345238	1,38√ó10^-05
Neil3	-0.345081	0.00020614
Zfp831	-0.344811	0.0301952
Tceal9	-0.344706	5,41√ó10^-12
Celf3	-0.344486	6,14√ó10^-06
Clk4	-0.344227	8,48√ó10^-07
Adora2b	-0.344184	0.0014888
Jakmip1	-0.344029	0.000303364
Fam124a	-0.343196	0.00877791
Zfp687	-0.342856	2,79√ó10^-12
Whamm	-0.342803	0.000110893
Ric3	-0.342759	1,03√ó10^-07
Tmem102	-0.342747	0.000452914
Als2	-0.34266	0.0273115
Gtf2ird2	-0.342635	2,97√ó10^-08
Plk5	-0.342633	0.000647225
Plekha7	-0.342478	0.003569
Lrrc49	-0.342249	4,40√ó10^-05
Wdr45b	-0.341908	4,19√ó10^-11
Tnfrsf1a	-0.341814	0.000519747
Neurod1	-0.341811	1,21√ó10^-10
Bace1	-0.341638	8,28√ó10^-06
Klhl2	-0.341546	1,92√ó10^-05
Galnt5	-0.341089	0.0270079
Rgs16	-0.340832	0.000270327
Ppp1r15a	-0.340819	0.00284278
Hint2	-0.340732	2,30√ó10^-05
Trim39	-0.340361	1,84√ó10^-06
Myo5b	-0.339394	0.000893892
Sec23b	-0.339347	5,05√ó10^-06
Tmco6	-0.339036	0.000419078
Slbp	-0.338855	3,49√ó10^-06
Rad9b	-0.33853	0.000917448
Mbd1	-0.338466	2,36√ó10^-11
Hip1r	-0.338261	8,71√ó10^-09
Thoc7	-0.337973	2,03√ó10^-07
Pear1	-0.337856	0.00917965
Gas2	-0.337768	0.0211575
Fam126b	-0.337235	3,64√ó10^-05
Patz1	-0.337062	1,84√ó10^-06
Eci3	-0.336658	3,72√ó10^-07
Gpr39	-0.336009	0.0344312
Asf1a	-0.335951	2,41√ó10^-08
Trpm1	-0.335523	0.000426743
Kif17	-0.335242	0.0177147
Tgif1	-0.334866	0.0336807
Ikzf5	-0.334703	0.00395286
Smchd1	-0.334646	0.000194535
Htra2	-0.33414	3,80√ó10^-06
Gnai2	-0.333923	7,79√ó10^-15
Rreb1	-0.333694	0.00296564
Rnd2	-0.333447	0.000149073
Eml2	-0.333143	0.0204517
Cep162	-0.332876	1,39√ó10^-11
Nfasc	-0.332741	0.000226326
Smad5	-0.332542	1,90√ó10^-08
Slc7a10	-0.332164	0.0190241
Chst11	-0.331735	3,59√ó10^-06
Arl5b	-0.331479	2,65√ó10^-06
Rnf186	-0.331463	0.0421485
Opn3	-0.331172	0.0404905
Kcnj14	-0.331085	0.00157443
Vegfb	-0.330819	0.00584977
Dmxl2	-0.33058	5,30√ó10^-08
Adam1a	-0.329817	0.00160507
Upk3bl1	-0.329712	0.049633
Ptpn4	-0.329478	1,22√ó10^-05
Rap1gds1	-0.329122	1,76√ó10^-07
Spryd7	-0.329031	0.000482735
Mmaa	-0.328713	0.000460415
Ebf4	-0.328455	0.00132423
Zdhhc14	-0.328398	0.00330129
Eif5a2	-0.3281	4,35√ó10^-05
Ccdc14	-0.327758	0.00237641
Zfp629	-0.327719	3,30√ó10^-13
Pfkfb2	-0.327228	0.00148093
Cds2	-0.327215	0.000167064
Sgpl1	-0.326838	2,78√ó10^-15
Ctdsp1	-0.326526	2,07√ó10^-08
Casp9	-0.326172	0.00268609
Rmnd1	-0.326102	1,10√ó10^-05
Ldb1	-0.325913	2,64√ó10^-10
Bicral	-0.325852	3,77√ó10^-08
Ints6	-0.325529	1,29√ó10^-08
Rnaseh2b	-0.325316	0.000570438
Them4	-0.324721	0.0013298
Ivns1abp	-0.324666	0.000245022
Taok3	-0.324366	1,38√ó10^-08
Pcsk2	-0.324164	0.0175294
F8a1	-0.323649	1,15√ó10^-07
Pafah1b1	-0.322892	2,59√ó10^-25
Tas1r1	-0.322549	3,77√ó10^-05
Secisbp2l	-0.322434	2,38√ó10^-10
Gabarapl2	-0.321816	3,00√ó10^-11
Osbpl5	-0.321529	0.00946499
Tmem117	-0.321411	0.00668247
Tmeff1	-0.321285	0.0115496
Atp1a4	-0.3211	0.000427145
Invs	-0.320846	0.0182266
Hunk	-0.320617	0.00083793
Fan1	-0.320444	0.0010422
AABR07039210.1	-0.320022	0.000397825
Sh3bp4	-0.319574	0.0377641
Amd1	-0.319454	4,85√ó10^-11
Vrk2	-0.319198	0.0151708
Chrnb4	-0.318643	0.0141307
Rap2c	-0.318406	3,14√ó10^-10
Krba1	-0.318022	2,06√ó10^-07
Cntf	-0.317873	0.00217364
Epb41l5	-0.317709	0.0426652
Fam221a	-0.317471	0.0485201
Lnx2	-0.317381	0.00760443
AC115666.1	-0.317269	0.0207316
Cnih2	-0.316781	4,13√ó10^-05
Zfand5	-0.316101	2,55√ó10^-11
Fat2	-0.315823	3,62√ó10^-07
Ranbp17	-0.315776	0.012813
Vasp	-0.315034	8,64√ó10^-06
Capn5	-0.315009	3,71√ó10^-07
Engase	-0.314978	2,04√ó10^-05
Rnf41	-0.31497	3,50√ó10^-06
C1qa	-0.314367	0.0373472
Dennd2b	-0.314264	0.0413512
Gli2	-0.314211	0.0228324
Rexo5	-0.314072	0.00589518
Clstn1	-0.313861	0.000225985
Dock6	-0.313766	1,16√ó10^-07
Nrip3	-0.313597	0.0235326
Slc25a42	-0.313482	0.00861147
Snx11	-0.313449	0.000490871
Cog1	-0.313428	3,61√ó10^-13
Rab8a	-0.313306	4,86√ó10^-12
AABR07004684.1	-0.312774	0.00096326
Fam183a	-0.312774	3,82√ó10^-05
Mdm1	-0.31242	0.00016983
Mrvi1	-0.312332	0.0296691
Prex2	-0.31233	0.0135998
Ulk1	-0.312244	1,83√ó10^-13
Atxn2l	-0.312177	1,19√ó10^-13
Slc25a24	-0.312019	1,88√ó10^-05
Zfp810	-0.311503	3,27√ó10^-08
Lctl	-0.311461	0.0349308
Prss36	-0.311386	0.00269326
Smco4	-0.311307	0.00542749
Nr2c2	-0.311201	1,26√ó10^-07
Cr1l	-0.311086	0.000158552
Cdc25c	-0.310648	0.000256511
Sppl2a	-0.310477	0.000182781
Mall	-0.310212	0.0409492
Mycbp2	-0.310097	8,93√ó10^-07
Pbrm1	-0.310067	1,72√ó10^-08
Tspan6	-0.30986	2,28√ó10^-12
Sox5	-0.309802	0.00929548
Mycbp	-0.309792	6,65√ó10^-09
Zc3hav1	-0.309746	2,07√ó10^-08
Abhd14a	-0.309341	0.0284563
Ube2ql1	-0.309262	0.0417964
Kcnk16	-0.309188	7,62√ó10^-09
Frs2	-0.309147	2,46√ó10^-07
Grina	-0.309099	4,08√ó10^-06
Atp1a3	-0.309009	0.00807456
Hspb6	-0.308942	0.00576466
Mybph	-0.308703	2,22√ó10^-05
Fbxo41	-0.308499	0.0118774
Rfx3	-0.30822	8,43√ó10^-05
Zfp628	-0.307682	1,73√ó10^-06
Efnb1	-0.307607	0.00131395
Lsm1	-0.307583	9,36√ó10^-06
Mtx3	-0.307416	5,84√ó10^-07
Tubgcp6	-0.30725	0.000952718
Kmo	-0.307143	0.000100629
Eda	-0.307021	0.0416883
Otof	-0.306852	0.0422795
Prrt1	-0.306092	0.000595827
Get1	-0.305851	1,72√ó10^-07
Scn5a	-0.305783	0.0122342
Ccdc136	-0.305494	0.0313503
Xkr5	-0.305482	0.011583
Tigd3	-0.30531	0.0153862
Hps4	-0.305054	1,59√ó10^-05
Sntb2	-0.304958	0.0262365
Shisa4	-0.304572	0.000248082
Map2k1	-0.304439	7,61√ó10^-05
RGD1561916	-0.304362	0.0073097
Pdzk1	-0.304258	0.0029988
Mavs	-0.304245	4,63√ó10^-05
Helq	-0.304088	9,97√ó10^-05
Fam174b	-0.303598	0.000504914
Zfp746	-0.303594	2,65√ó10^-07
Tln1	-0.303397	3,38√ó10^-15
Nbeal2	-0.303291	0.000114723
Phc3	-0.302891	0.00186844
Smc6	-0.302225	6,20√ó10^-05
Pbld1	-0.302009	0.000740688
Shisa5	-0.30152	0.0343714
Svip	-0.301512	2,81√ó10^-05
Camkmt	-0.301378	0.00641815
Lhfpl4	-0.301182	0.0152347
Gpn1	-0.301104	7,90√ó10^-08
Fxyd3	-0.301018	0.0096274
Tent2	-0.300835	1,02√ó10^-07
Zfp105	-0.300589	0.0207849
AC123494.1	-0.300545	0.00114287
Gata4	-0.300195	3,96√ó10^-05
Rcor1	-0.300091	0.000609787
Casc4	-0.300021	3,20√ó10^-06
Tex2	-0.299844	9,63√ó10^-08
Wars2	-0.299723	0.00230644
Ly6e	-0.298916	0.0162588
Isl1	-0.298869	0.0037472
Vegfc	-0.298754	0.0188175
Hs6st1	-0.298704	3,08√ó10^-06
Fahd1	-0.298334	6,97√ó10^-06
Septin5	-0.297764	3,24√ó10^-15
Zbtb8b	-0.297651	0.000764635
Tanc1	-0.297606	0.0043785
Recql5	-0.297598	0.000226421
Masp2	-0.297492	0.00604037
Lrp1	-0.297387	0.00366942
C2cd3	-0.297342	0.000333926
LOC108351584	-0.297015	0.0199523
Psmd11	-0.296955	7,18√ó10^-07
AABR07033023.1	-0.295899	2,30√ó10^-05
Foxo1	-0.295399	1,99√ó10^-05
Zfp316	-0.295354	0.00252103
Abca17	-0.294873	0.00370942
Wasf2	-0.29443	0.00116226
Tmem245	-0.29359	4,50√ó10^-05
Bcar3	-0.293569	0.0314961
Pdik1l	-0.293256	2,82√ó10^-05
Wnk4	-0.293021	0.0197929
Snph	-0.292752	0.000307557
Chd7	-0.292263	2,92√ó10^-08
Pde6a	-0.292143	0.00734688
Slc4a2	-0.292132	1,20√ó10^-13
Plekha8	-0.291836	5,26√ó10^-06
Icoslg	-0.291309	0.0119621
Tubgcp2	-0.290845	3,32√ó10^-08
LOC502109	-0.290769	0.0251222
Setd1b	-0.290539	4,21√ó10^-08
Slc2a6	-0.290499	0.000530467
Abraxas1	-0.290482	0.0139188
St3gal5	-0.290481	0.0366906
Tfeb	-0.290399	2,09√ó10^-05
Kyat1	-0.290143	0.00734688
Mtfr1	-0.290105	0.00178777
Tkfc	-0.290088	0.00907324
Fitm2	-0.289839	5,27√ó10^-06
Cdhr2	-0.289819	8,14√ó10^-05
Phf19	-0.289675	0.00724577
Hcn3	-0.289488	0.00493606
Bcorl1	-0.289134	0.00142824
Snx30	-0.288983	0.00112475
Mgat1	-0.288511	1,05√ó10^-07
AABR07064415.1	-0.2884	0.0457299
Sirt3	-0.288258	2,95√ó10^-07
AABR07005821.1	-0.28784	0.00100627
Zfp956	-0.287838	0.0192596
Zfp219	-0.287819	0.000788169
Zfp518a	-0.287576	0.00498073
Tbl1xr1	-0.287438	0.00421888
LOC499235	-0.287436	0.00937668
LOC102554658	-0.287407	0.0206985
Cpeb4	-0.287315	0.000110893
Phlda3	-0.286718	0.00938068
AC124205.1	-0.286577	0.00102869
Ptprj	-0.286307	7,74√ó10^-07
Tubg2	-0.2861	0.0488221
Fam222a	-0.286021	0.00237531
Dupd1	-0.285599	0.0116929
Fcho1	-0.285539	9,64√ó10^-05
Lamb3	-0.285418	0.0423567
Metap2	-0.285366	2,19√ó10^-08
Cpvl	-0.285307	0.0305615
Phf1	-0.285272	5,82√ó10^-06
Ercc5	-0.285264	0.000681689
Ankrd54	-0.284813	0.00105047
Tmem80	-0.284664	0.0125197
C2cd2	-0.284432	0.00581073
Zfp868	-0.284287	0.000950363
Ina	-0.284286	0.00704612
Bahd1	-0.284222	0.0027519
Polh	-0.284057	0.000319891
Mterf1	-0.283998	0.0305613
Tle4	-0.283738	9,93√ó10^-06
Ppp6r1	-0.283619	3,81√ó10^-06
Pbx4	-0.283252	0.0217661
Slc25a32	-0.282944	0.0102313
Sash1	-0.282814	0.000436315
Dtx3	-0.282611	0.000736819
Nfatc1	-0.282327	9,81√ó10^-05
Swsap1	-0.282327	2,99√ó10^-06
Slc9a8	-0.282125	0.000652261
Tnrc18	-0.28208	8,38√ó10^-09
Hdac4	-0.281607	0.00168447
Tbkbp1	-0.281419	0.0144373
Mlc1	-0.281031	0.0138181
LOC100174910	-0.28093	0.00764986
Poc1b	-0.280854	7,39√ó10^-07
Esco2	-0.280848	0.0179955
Scg3	-0.280511	0.0298887
Washc4	-0.280439	5,23√ó10^-06
Npas2	-0.280209	0.0338504
Pnpla8	-0.279866	0.00037377
Ophn1	-0.27952	0.00919932
AABR07049401.1	-0.279467	0.0470093
Qpctl	-0.279113	0.00186218
Gba2	-0.278729	8,14√ó10^-06
Wdr48	-0.278651	4,23√ó10^-10
Dlg4	-0.278302	9,35√ó10^-08
Ephb6	-0.278159	0.00485014
Wwc3	-0.278152	5,29√ó10^-06
Acly	-0.278096	1,45√ó10^-05
Mfsd8	-0.277819	0.00388102
Cpeb2	-0.277693	0.00255782
Pfkfb3	-0.277475	0.01462
Zfp873	-0.277445	0.00542749
Map3k11	-0.277331	1,42√ó10^-13
Lcn6	-0.27717	6,27√ó10^-05
Cnnm4	-0.277021	0.000452579
Fam13c	-0.276886	0.00173925
Cyb5r2	-0.276821	0.0177456
Mafk	-0.276756	0.0113056
Llgl2	-0.276663	2,16√ó10^-05
Agpat3	-0.276595	3,21√ó10^-08
Zfp865	-0.276514	0.00438381
Ift74	-0.276485	0.00133265
Snap47	-0.276395	0.00146901
Scmh1	-0.27621	2,63√ó10^-05
Taok1	-0.276174	1,18√ó10^-05
Kcnd1	-0.27598	0.0295537
Hltf	-0.275886	0.00220118
Mapk13	-0.275809	0.0315136
Armc4	-0.275596	2,63√ó10^-06
Kbtbd3	-0.275525	0.0428332
Tnks	-0.275498	2,41√ó10^-05
Srpra	-0.275114	1,00√ó10^-06
LOC100362366	-0.274687	0.0277064
Pwwp3a	-0.274543	1,84√ó10^-05
LOC102554315	-0.274524	0.0254627
Taf10	-0.274243	4,50√ó10^-06
Mrps7	-0.27423	0.000372411
Ppp6r2	-0.27368	1,03√ó10^-05
Nudt9	-0.273366	0.0018262
Usp28	-0.273059	0.0114984
Eef2	-0.273052	3,37√ó10^-06
Papolg	-0.273006	0.0232934
Pitpnm3	-0.272786	0.0427435
Celf4	-0.272562	0.000644685
Ncf4	-0.27215	0.0262853
Diablo	-0.272049	5,92√ó10^-06
Pdap1	-0.272024	1,63√ó10^-05
Cep250	-0.271896	1,57√ó10^-05
Rhov	-0.271776	0.0138046
Cacng4	-0.271705	0.0070536
Mtor	-0.271478	0.0384618
Usp45	-0.271457	7,57√ó10^-07
Brpf1	-0.271277	1,92√ó10^-05
Zbed3	-0.271268	0.0011082
Arl6ip1	-0.271177	2,50√ó10^-12
Ercc6l	-0.271089	0.00156431
Zfp874b	-0.271068	0.0371029
Tcea2	-0.270899	0.0103264
Nup153	-0.270808	5,24√ó10^-14
Ell2	-0.270557	0.00175394
Dnpep	-0.269609	4,04√ó10^-05
Chd2	-0.269574	3,13√ó10^-05
Rev3l	-0.269342	4,84√ó10^-05
Opa3	-0.26924	1,01√ó10^-07
Pde9a	-0.268704	0.000123382
Pip5k1c	-0.268014	0.000115674
Rab11fip3	-0.267997	5,01√ó10^-06
Pop7	-0.267961	4,43√ó10^-06
AABR07015812.1	-0.267509	0.000725535
Itm2c	-0.267032	0.0340614
Mcrip2	-0.266774	0.00963954
Hdhd3	-0.266241	0.0400051
Slc8a2	-0.265642	0.00530246
Aurkb	-0.265487	0.000609787
Cyp4f4	-0.265097	0.0125229
Pcbp4	-0.265033	5,98√ó10^-06
Ubr1	-0.264983	7,42√ó10^-08
Speg	-0.264148	0.0371029
Ptpn2	-0.264046	2,49√ó10^-07
Mindy4	-0.263774	0.0154445
Trim41	-0.263742	2,37√ó10^-08
Ufsp2	-0.263714	0.0013595
Vps36	-0.263695	1,15√ó10^-06
Champ1	-0.263378	2,04√ó10^-05
Ppox	-0.263327	0.0215502
AABR07029742.1	-0.262242	0.00398037
Cabcoco1	-0.262057	0.0095307
Per1	-0.262046	0.0175294
Nphs1	-0.261994	2,88√ó10^-05
Polr3b	-0.261672	1,60√ó10^-05
Ptprf	-0.261652	2,72√ó10^-05
Slc2a9	-0.261544	0.0468765
Tesk2	-0.260973	0.0165352
Dhx40	-0.260587	8,06√ó10^-06
RGD1566386	-0.260569	0.0138395
Itm2b	-0.260546	0.000266814
Abt1	-0.260031	0.00110962
Marchf6	-0.259993	1,54√ó10^-14
Lrch3	-0.259864	0.00436349
Vwa5b2	-0.259578	8,84√ó10^-15
Nkd2	-0.259569	0.00148272
Arfgef1	-0.259483	3,82√ó10^-06
Fpgt	-0.259205	0.00170598
Ccdc82	-0.259117	0.0165259
Camsap2	-0.259052	0.000225855
Mllt10	-0.258995	0.00427376
Smim12	-0.258758	0.0024051
Tmem132a	-0.258732	0.00926793
Cdc20	-0.258445	0.000298415
Arnt	-0.258348	3,45√ó10^-05
RGD1311744	-0.25812	2,51√ó10^-07
Cep295	-0.258021	0.0407201
Gpld1	-0.257492	0.0271628
Gcsh	-0.257366	0.00882191
Tfdp1	-0.257044	1,97√ó10^-07
Srebf1	-0.256951	3,36√ó10^-05
Tmem72	-0.256929	0.0214421
Zfat	-0.256431	0.00591
Rgs19	-0.256353	0.00260204
Bet1	-0.256335	0.00061679
Zfp830	-0.256215	0.00877322
Mapre3	-0.256176	2,83√ó10^-05
Phip	-0.255601	6,29√ó10^-07
Cacna1d	-0.25555	1,29√ó10^-09
Unk	-0.255543	0.000782478
Malt1	-0.255468	0.000653374
Chic2	-0.254941	0.00889824
Abcb4	-0.254931	0.04451
Ppp1r36	-0.254566	0.00842152
Gpr176	-0.254285	0.00328276
Jcad	-0.254007	0.0126673
Mfng	-0.253958	0.00110342
Usp16	-0.253901	0.00046977
Timd2	-0.253857	0.00228429
Zfand4	-0.253815	0.0210574
Plxna1	-0.253513	0.00382791
Trerf1	-0.253308	7,85√ó10^-05
Plbd2	-0.253241	0.0022885
Gpr19	-0.253106	0.03307
Arhgap35	-0.253088	8,97√ó10^-07
Jazf1	-0.252933	0.0326236
Arf4	-0.25287	5,13√ó10^-07
Lta4h	-0.252794	0.00998601
Kif18b	-0.252439	0.00178554
Lrp8	-0.251967	0.0141813
RGD1565685	-0.251957	0.000377128
Kif7	-0.251939	0.0401706
Rad23b	-0.251852	7,23√ó10^-09
Cps1	-0.251662	0.0169083
Rcbtb2	-0.251586	0.0196686
Lrrc8d	-0.251446	0.00127266
Pyurf	-0.251339	2,36√ó10^-06
Tns2	-0.251101	2,19√ó10^-07
Memo1	-0.25109	7,84√ó10^-07
Reep4	-0.250953	0.0127726
Mvb12a	-0.25058	6,61√ó10^-06
Rhod	-0.250527	0.00197902
Ibtk	-0.250439	0.0011378
Dexi	-0.250272	0.000772849
Mapk9	-0.249284	1,79√ó10^-06
Itpr1	-0.249197	0.00723486
Dcaf10	-0.249179	0.0125229
Twistnb	-0.248904	0.00107004
Phf12	-0.248342	1,11√ó10^-08
Phf14	-0.248194	6,82√ó10^-10
Rassf4	-0.247999	0.000882271
Usp20	-0.247585	2,57√ó10^-09
Wdr93	-0.247579	0.0333888
Anks1a	-0.247503	2,94√ó10^-05
Usp12	-0.247421	0.00671272
Esyt2	-0.247359	6,39√ó10^-06
AABR07057765.1	-0.247168	0.00164493
Sar1b	-0.246744	0.000253344
Fut4	-0.246736	0.008199
Kif21b	-0.246726	0.00486386
Rad50	-0.246297	9,44√ó10^-06
LOC100912590	-0.24628	0.00474168
Cntrob	-0.245982	0.0130464
Large1	-0.245967	0.000428875
Prkar1b	-0.245907	0.0125337
Klhl23	-0.245682	8,71√ó10^-09
Spast	-0.245599	8,10√ó10^-07
F8	-0.24559	0.000220813
Gucy2d	-0.245366	0.00012347
Nmt2	-0.245279	3,65√ó10^-05
Vangl2	-0.245094	0.0044447
Tom1	-0.244506	8,42√ó10^-05
Ankrd13a	-0.244257	1,19√ó10^-10
Tpst1	-0.244159	0.00112274
Pdk2	-0.244004	0.000481354
Zfp800	-0.243669	0.000146865
Snx16	-0.243336	0.00414567
AABR07055943.1	-0.243329	0.00591932
Gabpb1	-0.242881	0.00927855
Manbal	-0.242576	0.00044984
AABR07003176.1	-0.242156	0.0113465
Marcksl1	-0.242103	0.0462589
Angel1	-0.241805	0.00913968
Nubp2	-0.2415	0.000192895
Wdr66	-0.241425	0.00145663
Ebag9	-0.241279	0.000387831
LOC102547287	-0.241185	0.0167275
Oxsm	-0.241168	0.00640395
Cast	-0.240881	0.00766899
Agpat5	-0.240431	8,45√ó10^-06
Caskin2	-0.240346	0.00542749
Amigo2	-0.240332	0.0462648
Kif1c	-0.240329	0.0112808
Grb7	-0.24027	0.00019562
Ttll5	-0.239933	0.0383031
Rilpl1	-0.239664	3,19√ó10^-06
Jakmip3	-0.239547	0.00605965
Aldh16a1	-0.239504	0.000120546
Plppr3	-0.239482	0.00128512
Twf1	-0.239475	0.00456844
Nt5e	-0.239284	0.033196
Syde2	-0.239116	0.0102568
Amacr	-0.23909	0.0153518
Shank1	-0.238933	0.0345253
Fhl3	-0.238833	0.0407552
Fbxl2	-0.238821	0.0271995
Camk2d	-0.238432	3,07√ó10^-05
Rmi1	-0.238265	0.00278635
Nefh	-0.238141	1,80√ó10^-05
Rhobtb2	-0.238078	0.00808301
Adam33	-0.237725	0.00965722
Ttll12	-0.237412	0.0141295
Tmem60	-0.237394	0.0178867
Vav2	-0.237229	5,82√ó10^-07
Rab12	-0.236742	0.0322021
Dennd3	-0.236597	0.00086076
AC109942.1	-0.236398	0.0335424
Srrm3	-0.236071	7,39√ó10^-05
Mios	-0.235943	0.0016821
Setbp1	-0.23582	0.00729672
Ing2	-0.235689	0.000753837
Cdk2	-0.235688	0.00627523
Slf2	-0.235578	5,03√ó10^-09
Stk40	-0.235221	0.000903987
Ccne2	-0.235045	0.00086076
Entpd7	-0.234719	0.0140626
Mob3c	-0.234402	0.0216206
Kcnh6	-0.23436	0.000143978
Endov	-0.234317	0.00279323
Pitrm1	-0.234217	1,18√ó10^-10
Phkg2	-0.234215	0.000121364
Sgsm3	-0.233981	0.00863907
Matk	-0.233955	0.0217725
Sqstm1	-0.233582	0.00157949
Micall1	-0.233525	0.00076472
Zfp61	-0.232984	0.00705082
Aire	-0.232549	0.000173511
Upf3b	-0.232449	0.00195987
LOC690000	-0.232331	0.0286633
Akap6	-0.232136	0.0493833
Phf23	-0.232064	0.000125369
Tyms	-0.231599	5,67√ó10^-05
Slc12a6	-0.231287	0.0441841
Tmem185a	-0.230946	0.00472666
Rbm15b	-0.230699	0.00736095
Apex2	-0.230533	0.0155657
Lcorl	-0.230351	0.0162001
Psmd9	-0.230304	0.00470523
Sall2	-0.229779	0.00993828
Blvra	-0.229239	0.015876
Zfp426	-0.229203	0.00763702
Fam166a	-0.229052	0.0424492
Cntnap1	-0.228962	0.0140758
Lgr6	-0.228914	0.0497294
Taf2	-0.228869	0.0133678
Vps37b	-0.227405	2,71√ó10^-05
Zbtb12	-0.227207	0.0220014
Vash1	-0.226654	0.0173169
Klhl25	-0.226332	0.0308829
Timeless	-0.225983	0.0307467
Bmi1	-0.225579	0.00970647
Kng1	-0.225511	0.00296564
Gnptab	-0.224732	0.000783768
Ngly1	-0.224253	0.000678141
Zfp1	-0.224234	0.0373472
Adamts3	-0.223985	0.0202544
Mbp	-0.223934	0.02836
Ripor1	-0.223718	0.009455
Sorbs1	-0.223637	0.00554903
[truncated: 497 more rows]
