# Supplementary material for: GPR162 is a beta cell CART receptor
Source: iScience. 2023 Nov 10;26(12):108416. doi: 10.1016/j.isci.2023.108416 (PMC10709007; doi:10.1016/j.isci.2023.108416)
Supplement: Table S3. GO terms affected by Cartpt KD, related to Figure 1 [file mmc4.xlsx]

## Sheet: Sheet1
Upregulation by Cartpt KD
GO biological process	Rattus norvegicus - REFLIST (21586)	upload_1 (976)	upload_1 (expected)	Fold Enrichment	P-value
sulfur compound biosynthetic process (GO:0044272)	100	18	4.52	3.98	2.98E-02
glycerolipid biosynthetic process (GO:0045017)	182	26	8.23	3.16	1.15E-02
phospholipid biosynthetic process (GO:0008654)	208	28	9.40	2.98	1.30E-02
glycerophospholipid metabolic process (GO:0006650)	267	35	12.07	2.90	1.16E-03
positive regulation of supramolecular fiber organization (GO:1902905)	199	26	9.00	2.89	4.99E-02
phospholipid metabolic process (GO:0006644)	343	44	15.51	2.84	5.11E-05
organophosphate biosynthetic process (GO:0090407)	435	53	19.67	2.69	1.04E-05
lipid biosynthetic process (GO:0008610)	504	61	22.79	2.68	5.74E-07
sulfur compound metabolic process (GO:0006790)	320	37	14.47	2.56	9.59E-03
carbohydrate derivative biosynthetic process (GO:1901137)	489	55	22.11	2.49	5.33E-05
glycerolipid metabolic process (GO:0046486)	339	37	15.33	2.41	3.79E-02
regulation of supramolecular fiber organization (GO:1902903)	391	41	17.68	2.32	3.02E-02
organophosphate metabolic process (GO:0019637)	791	79	35.76	2.21	4.17E-06
regulation of cytoskeleton organization (GO:0051493)	539	53	24.37	2.17	5.42E-03
positive regulation of cellular component biogenesis (GO:0044089)	539	53	24.37	2.17	5.42E-03
positive regulation of organelle organization (GO:0010638)	604	55	27.31	2.01	3.33E-02
cellular lipid metabolic process (GO:0044255)	893	80	40.38	1.98	4.09E-04
organonitrogen compound biosynthetic process (GO:1901566)	1281	113	57.92	1.95	8.72E-07
carbohydrate derivative metabolic process (GO:1901135)	874	77	39.52	1.95	1.20E-03
regulation of plasma membrane bounded cell projection organization (GO:0120035)	739	64	33.41	1.92	3.08E-02
regulation of cell projection organization (GO:0031344)	757	65	34.23	1.90	2.66E-02
regulation of cellular component biogenesis (GO:0044087)	989	84	44.72	1.88	1.21E-03
regulation of organelle organization (GO:0033043)	1211	102	54.75	1.86	6.76E-05
cellular amide metabolic process (GO:0043603)	864	72	39.07	1.84	2.13E-02
cellular biosynthetic process (GO:0044249)	2224	185	100.56	1.84	3.14E-11
biosynthetic process (GO:0009058)	2345	195	106.03	1.84	4.52E-12
lipid metabolic process (GO:0006629)	1124	93	50.82	1.83	8.50E-04
organic substance biosynthetic process (GO:1901576)	2285	188	103.32	1.82	6.25E-11
positive regulation of cellular component organization (GO:0051130)	1233	101	55.75	1.81	3.05E-04
phosphate-containing compound metabolic process (GO:0006796)	1733	141	78.36	1.80	6.14E-07
phosphorus metabolic process (GO:0006793)	1754	142	79.31	1.79	7.73E-07
cellular macromolecule biosynthetic process (GO:0034645)	1331	102	60.18	1.69	5.47E-03
intracellular transport (GO:0046907)	1201	92	54.30	1.69	2.64E-02
macromolecule biosynthetic process (GO:0009059)	1345	103	60.81	1.69	5.93E-03
establishment of protein localization (GO:0045184)	1152	88	52.09	1.69	4.81E-02
nervous system development (GO:0007399)	2342	175	105.89	1.65	1.16E-06
small molecule metabolic process (GO:0044281)	1504	112	68.00	1.65	5.89E-03
nitrogen compound transport (GO:0071705)	1426	105	64.48	1.63	2.28E-02
cellular macromolecule localization (GO:0070727)	1412	103	63.84	1.61	3.98E-02
organic substance transport (GO:0071702)	1771	129	80.07	1.61	2.33E-03
macromolecule localization (GO:0033036)	2228	160	100.74	1.59	1.33E-04
regulation of cellular component organization (GO:0051128)	2495	178	112.81	1.58	2.42E-05
protein localization (GO:0008104)	1853	130	83.78	1.55	1.35E-02
cellular protein modification process (GO:0006464)	2481	172	112.18	1.53	3.36E-04
protein modification process (GO:0036211)	2481	172	112.18	1.53	3.36E-04
macromolecule modification (GO:0043412)	2673	183	120.86	1.51	2.85E-04
cellular protein metabolic process (GO:0044267)	3219	220	145.55	1.51	8.04E-06
cellular metabolic process (GO:0044237)	6872	466	310.71	1.50	6.47E-20
organonitrogen compound metabolic process (GO:1901564)	4786	324	216.40	1.50	1.18E-10
organelle organization (GO:0006996)	3292	219	148.85	1.47	7.88E-05
primary metabolic process (GO:0044238)	6749	445	305.15	1.46	6.72E-16
protein metabolic process (GO:0019538)	3853	252	174.21	1.45	1.38E-05
nitrogen compound metabolic process (GO:0006807)	6225	405	281.46	1.44	1.65E-12
transport (GO:0006810)	3597	233	162.64	1.43	1.98E-04
establishment of localization (GO:0051234)	3764	243	170.19	1.43	1.02E-04
cellular macromolecule metabolic process (GO:0044260)	4310	276	194.87	1.42	1.13E-05
metabolic process (GO:0008152)	7789	497	352.18	1.41	2.58E-16
organic substance metabolic process (GO:0071704)	7333	467	331.56	1.41	2.53E-14
cellular nitrogen compound metabolic process (GO:0034641)	3051	192	137.95	1.39	3.41E-02
cellular component organization or biogenesis (GO:0071840)	5431	336	245.56	1.37	3.01E-06
regulation of biological quality (GO:0065008)	3998	247	180.77	1.37	2.83E-03
cellular component organization (GO:0016043)	5212	321	235.66	1.36	1.56E-05
negative regulation of cellular process (GO:0048523)	4855	298	219.52	1.36	1.34E-04
macromolecule metabolic process (GO:0043170)	5657	343	255.78	1.34	1.66E-05
negative regulation of biological process (GO:0048519)	5286	319	239.00	1.33	1.77E-04
localization (GO:0051179)	5002	299	226.16	1.32	1.64E-03
developmental process (GO:0032502)	5757	329	260.30	1.26	2.12E-02
cellular process (GO:0009987)	15512	814	701.37	1.16	1.51E-12
biological_process (GO:0008150)	18042	898	815.76	1.10	4.17E-10
system process (GO:0003008)	2780	79	125.70	0.63	4.16E-02
nervous system process (GO:0050877)	2240	56	101.28	0.55	5.42E-03
Downregulation by Cartpt KD
GO biological process	Rattus norvegicus - REFLIST (21586)	upload_1 (952)	upload_1 (expected)	Fold Enrichment	P-value
synapse organization (GO:0050808)	317	36	13.98	2.58	1.20E-02
cell junction organization (GO:0034330)	522	53	23.02	2.30	1.25E-03
cell morphogenesis involved in differentiation (GO:0000904)	575	54	25.36	2.13	8.33E-03
cell morphogenesis (GO:0000902)	748	66	32.99	2.00	4.25E-03
regulation of protein localization (GO:0032880)	957	84	42.21	1.99	1.23E-04
regulation of plasma membrane bounded cell projection organization (GO:0120035)	739	62	32.59	1.90	3.88E-02
regulation of cellular localization (GO:0060341)	920	76	40.57	1.87	6.18E-03
regulation of organelle organization (GO:0033043)	1211	91	53.41	1.70	2.18E-02
phosphate-containing compound metabolic process (GO:0006796)	1733	130	76.43	1.70	1.12E-04
phosphorus metabolic process (GO:0006793)	1754	131	77.36	1.69	9.90E-05
regulation of transport (GO:0051049)	1946	134	85.82	1.56	7.00E-03
positive regulation of macromolecule biosynthetic process (GO:0010557)	1864	128	82.21	1.56	1.42E-02
positive regulation of cellular biosynthetic process (GO:0031328)	1978	135	87.24	1.55	8.62E-03
regulation of cellular component organization (GO:0051128)	2495	170	110.04	1.54	2.43E-04
positive regulation of biosynthetic process (GO:0009891)	2024	137	89.26	1.53	1.10E-02
regulation of cell communication (GO:0010646)	3301	223	145.58	1.53	1.30E-06
protein localization (GO:0008104)	1853	125	81.72	1.53	4.25E-02
regulation of signaling (GO:0023051)	3313	223	146.11	1.53	1.85E-06
regulation of localization (GO:0032879)	2946	198	129.93	1.52	3.23E-05
regulation of developmental process (GO:0050793)	2536	170	111.84	1.52	7.19E-04
anatomical structure morphogenesis (GO:0009653)	2262	149	99.76	1.49	1.57E-02
regulation of biological quality (GO:0065008)	3998	263	176.32	1.49	2.29E-07
regulation of catalytic activity (GO:0050790)	2293	149	101.13	1.47	3.09E-02
regulation of signal transduction (GO:0009966)	2864	186	126.31	1.47	1.41E-03
cellular localization (GO:0051641)	2266	147	99.94	1.47	4.53E-02
positive regulation of nitrogen compound metabolic process (GO:0051173)	3074	198	135.57	1.46	8.94E-04
positive regulation of cellular metabolic process (GO:0031325)	3282	211	144.74	1.46	3.26E-04
cellular developmental process (GO:0048869)	3490	223	153.92	1.45	1.52E-04
organelle organization (GO:0006996)	3292	210	145.19	1.45	5.71E-04
cell differentiation (GO:0030154)	3442	219	151.80	1.44	3.55E-04
regulation of multicellular organismal process (GO:0051239)	2810	178	123.93	1.44	1.46E-02
negative regulation of macromolecule metabolic process (GO:0010605)	2770	175	122.16	1.43	2.06E-02
negative regulation of metabolic process (GO:0009892)	2993	188	132.00	1.42	1.05E-02
positive regulation of macromolecule metabolic process (GO:0010604)	3477	218	153.34	1.42	1.10E-03
positive regulation of cellular process (GO:0048522)	5774	361	254.65	1.42	2.16E-09
negative regulation of cellular process (GO:0048523)	4855	303	214.12	1.42	1.02E-06
positive regulation of biological process (GO:0048518)	6251	390	275.69	1.41	1.21E-10
positive regulation of metabolic process (GO:0009893)	3778	235	166.62	1.41	5.24E-04
regulation of response to stimulus (GO:0048583)	3833	238	169.05	1.41	4.87E-04
regulation of molecular function (GO:0065009)	2981	184	131.47	1.40	4.14E-02
negative regulation of biological process (GO:0048519)	5286	323	233.13	1.39	1.63E-06
multicellular organism development (GO:0007275)	4955	302	218.53	1.38	1.34E-05
anatomical structure development (GO:0048856)	5324	324	234.80	1.38	2.33E-06
cellular component organization (GO:0016043)	5212	317	229.86	1.38	4.69E-06
localization (GO:0051179)	5002	303	220.60	1.37	2.44E-05
system development (GO:0048731)	4508	272	198.81	1.37	3.85E-04
developmental process (GO:0032502)	5757	346	253.90	1.36	1.51E-06
establishment of localization (GO:0051234)	3764	226	166.00	1.36	1.59E-02
regulation of biosynthetic process (GO:0009889)	3900	230	172.00	1.34	4.12E-02
cellular component organization or biogenesis (GO:0071840)	5431	319	239.52	1.33	1.99E-04
regulation of macromolecule metabolic process (GO:0060255)	5978	341	263.65	1.29	9.58E-04
regulation of cellular metabolic process (GO:0031323)	5773	329	254.60	1.29	1.96E-03
regulation of metabolic process (GO:0019222)	6449	366	284.42	1.29	3.65E-04
regulation of primary metabolic process (GO:0080090)	5591	316	246.58	1.28	1.05E-02
regulation of nitrogen compound metabolic process (GO:0051171)	5415	306	238.82	1.28	1.75E-02
regulation of biological process (GO:0050789)	12026	623	530.38	1.17	2.42E-05
regulation of cellular process (GO:0050794)	11574	598	510.44	1.17	2.08E-04
biological regulation (GO:0065007)	12725	657	561.21	1.17	3.69E-06
cellular process (GO:0009987)	15512	765	684.12	1.12	3.50E-05
biological_process (GO:0008150)	18042	866	795.70	1.09	1.16E-06
