# Supplementary material for: GPR162 is a beta cell CART receptor
Source: iScience. 2023 Nov 10;26(12):108416. doi: 10.1016/j.isci.2023.108416 (PMC10709007; doi:10.1016/j.isci.2023.108416)
Supplement: Table S4. Genes upregulated by Gpr162 KD, related to Figure 1 [file mmc5.xlsx]

## Sheet: Sheet1
Upregulation by Gpr162 KD
Gene	FC	padj
Nupr1l1	7.45496	0.0404908
Faim	6.69471	0.00814423
LOC108348072	5.155	0.0403966
Stk32b	2.837	0.00121607
AABR07028989.1	2.70519	3,78√ó10^-06
Calcr	2.28136	0.000266267
Cartpt	2.25528	3,12√ó10^-05
Lhb	2.068	0.0258035
Pcp4l1	2.03053	2,15√ó10^-13
Plat	2.03034	2,41√ó10^-06
ENSRNOG00000056119	1.98617	0.0233043
Bnc1	1.95715	0.0231187
LOC103692984	1.93947	0.00116675
Tgfb2	1.92383	1,16√ó10^-09
Akap3	1.89969	0.018578
Nacad	1.86078	0.00100956
AABR07026565.2	1.82813	0.00598449
LOC691995	1.81126	8,12√ó10^-16
Hs3st6	1.80955	0.0115406
Baalc	1.80929	0.0242012
Epas1	1.80456	4,60√ó10^-13
Insc	1.77083	0.000137975
Iqsec1	1.75659	0.00517705
AABR07004272.1	1.75632	0.00204785
Fosl2	1.75513	0.00214703
AABR07015080.2	1.75423	0.00838556
Bmp2	1.74444	1,17√ó10^-07
Krt1	1.736	0.00600828
Ccdc102a	1.73529	0.0361768
Fam135b	1.73369	2,65√ó10^-07
Cyp39a1	1.71454	0.0478135
Klhl38	1.71074	0.0212866
Kdr	1.70458	0.000475577
Degs1	1.7029	4,24√ó10^-43
Col2a1	1.69727	0.0204513
Kcna6	1.68763	1,38√ó10^-17
Hhip	1.6772	0.000293059
Reep3	1.66708	1,73√ó10^-37
Wdr97	1.65176	0.028135
Glipr2	1.64057	1,24√ó10^-09
Slc18a1	1.61642	7,93√ó10^-06
Srpk3	1.61171	0.00115283
Cd7	1.61071	0.00385039
Oxtr	1.60418	8,98√ó10^-07
Tmem176b	1.58937	0.0265233
Pappa2	1.58299	2,06√ó10^-07
ENSRNOG00000055213	1.57906	0.0184202
AABR07035782.1	1.56709	0.0106231
Lancl3	1.56328	0.0105539
Rasl11b	1.54925	8,29√ó10^-07
Abcg4	1.54172	0.0346813
Defb1	1.54106	7,53√ó10^-05
Vdr	1.53475	2,05√ó10^-52
AC141517.1	1.53346	0.0383654
Cpne5	1.53191	5,31√ó10^-13
Bpifa2f	1.52537	0.000318784
Kcnf1	1.51078	0.00118015
Pik3ap1	1.50722	2,29√ó10^-22
AABR07069218.2	1.49258	0.0109946
Opcml	1.48354	0.00170766
Krt73	1.4772	0.0171575
Adamts14	1.47036	5,43√ó10^-11
Sting1	1.46596	3,68√ó10^-14
Inava	1.46351	0.0352003
Prrg1	1.45886	2,00√ó10^-12
Fcna	1.45487	0.00549905
St8sia1	1.45407	1,09√ó10^-12
C1ql4	1.44328	0.0410832
Kcnn3	1.44022	9,02√ó10^-05
Stx11	1.42991	0.0154622
Niban1	1.42869	1,36√ó10^-17
Six5	1.42795	1,89√ó10^-06
Slc16a12	1.42736	0.00416849
Nr4a1	1.42648	1,76√ó10^-08
Ephb3	1.41895	7,52√ó10^-05
AABR07044980.1	1.41407	3,88√ó10^-23
Sidt1	1.40928	0.0212646
Stc1	1.40705	1,79√ó10^-24
Bcar3	1.40519	0.00040782
Tmem45a	1.40424	0.00136407
Pear1	1.39992	0.0273088
Lpl	1.39834	3,32√ó10^-47
Adgra1	1.39216	0.0201477
Etv5	1.38596	6,26√ó10^-14
Sorcs1	1.38544	0.00457589
Lix1l	1.37839	2,20√ó10^-36
Syngr3	1.37431	0.0125223
Ehd2	1.36763	0.000975419
Rnf2	1.36762	2,02√ó10^-110
Man1c1	1.36409	6,38√ó10^-07
Rap1gds1	1.35509	3,27√ó10^-20
Ptprz1	1.35452	5,20√ó10^-17
Sv2c	1.35139	0.000788176
Epha2	1.34899	4,54√ó10^-24
Pacsin3	1.34842	0.00199467
Prrt3	1.33451	1,02√ó10^-05
Tmod1	1.33287	5,08√ó10^-20
Igfbp4	1.33159	8,09√ó10^-08
Ttll9	1.32508	0.0294382
Cdh23	1.32131	6,56√ó10^-13
Mafb	1.32112	1,34√ó10^-09
Efna5	1.31968	0.0295927
Maats1	1.30555	0.0156083
Sdf2l1	1.3052	4,46√ó10^-17
Apob	1.30463	1,37√ó10^-05
Ccdc85a	1.29286	1,62√ó10^-06
Cck	1.28836	1,28√ó10^-30
F3	1.28475	2,83√ó10^-12
Derl3	1.28052	0.00321346
Vegp2	1.27913	0.0120106
Inhbb	1.27751	5,76√ó10^-06
AABR07044962.1	1.27687	0.000106779
Rras	1.27434	0.0118025
Lamb1	1.27163	0.043524
Il1r2	1.27084	0.0237883
Trpa1	1.26128	2,19√ó10^-15
Ccn3	1.26114	0.0131419
Ppfibp2	1.25813	0.0266607
Cpd	1.25454	1,25√ó10^-133
Cacna1s	1.2517	4,19√ó10^-05
Tmem108	1.24943	0.00395392
Pdzd2	1.24828	0.00346625
Nfib	1.24731	3,05√ó10^-05
Tgif2	1.24723	0.0129022
Wnt4	1.24663	3,81√ó10^-27
Fam78a	1.24491	0.0173321
Rhoq	1.23947	3,79√ó10^-20
Ano9	1.23813	0.0168085
F13a1	1.23629	1,69√ó10^-06
Gad2	1.2334	1,27√ó10^-15
Six3	1.23313	0.000227518
Kremen1	1.23051	6,79√ó10^-07
Tesc	1.22741	2,54√ó10^-11
Samd5	1.22222	1,36√ó10^-06
Igf1r	1.21651	4,83√ó10^-06
Slc25a48	1.21413	6,30√ó10^-08
Kifc2	1.21319	1,28√ó10^-05
Cyb561	1.20807	1,97√ó10^-38
Cngb1	1.20806	3,25√ó10^-05
Mslnl	1.20528	4,40√ó10^-10
Grin2d	1.20391	0.000321473
Nuak2	1.20303	5,92√ó10^-05
Nxph4	1.20067	0.00114589
Runx1	1.19713	2,80√ó10^-13
Sts	1.19663	4,86√ó10^-06
Alg2	1.19551	4,39√ó10^-31
Fhod1	1.1945	2,56√ó10^-09
Ptpn7	1.18458	2,14√ó10^-06
Ugcg	1.18062	9,62√ó10^-10
Cep72	1.17826	1,94√ó10^-25
Lrrc10b	1.17593	0.00087107
Tmem163	1.17368	7,55√ó10^-35
AABR07035780.5	1.17326	0.0474681
Ncald	1.17247	1,86√ó10^-29
Bcl6b	1.17219	0.00226265
AC096239.3	1.17211	0.0451209
Tac1	1.15754	0.000826351
Cd164l2	1.15243	0.00928264
Fos	1.15041	0.014904
Lrrc9	1.15038	0.000433782
Ecrg4	1.14745	0.049147
Wnt9b	1.14648	1,40√ó10^-05
RGD1560795	1.13929	0.000102623
Hpca	1.13788	1,67√ó10^-08
Lrrc75b	1.13743	1,71√ó10^-16
Gcnt4	1.13705	0.0238959
Pdlim2	1.13626	0.0315186
Ptpru	1.13467	1,39√ó10^-09
Dusp23	1.13174	0.00411453
Dhtkd1	1.12652	3,32√ó10^-05
Tspan1	1.12499	0.000812146
Kcnh1	1.1223	3,08√ó10^-10
AABR07007055.1	1.11944	0.000181225
Efnb2	1.11836	1,36√ó10^-37
Etv4	1.11822	1,22√ó10^-12
Rcn3	1.11788	0.00777124
Mest	1.1151	2,20√ó10^-25
AABR07070559.1	1.10344	0.0416166
Flna	1.10238	2,11√ó10^-17
Atp10a	1.10072	2,76√ó10^-10
Icam1	1.09953	0.00704722
Stk32a	1.09926	4,04√ó10^-09
Ggn	1.09839	0.00985897
Ptpro	1.0926	0.0107563
Scrt1	1.09235	0.00114076
Ybx1-ps3	1.09009	3,15√ó10^-20
Snap91	1.0881	1,10√ó10^-29
Cacna1g	1.08687	4,06√ó10^-14
Tiam2	1.08484	1,98√ó10^-21
Spem1	1.08455	0.0110324
Dusp10	1.08377	1,42√ó10^-24
Chst9	1.08252	0.0116216
Acsf2	1.08131	0.00138022
Cdc42se2	1.07754	2,91√ó10^-54
Fndc1	1.07586	0.00543111
Mef2c	1.07534	0.0349969
Ntm	1.07043	0.0106838
Hoxc10	1.06898	0.0124258
B630019K06Rik	1.06399	8,59√ó10^-07
Spry1	1.06352	6,70√ó10^-15
Shisa7	1.06211	0.000658343
Ybx1	1.05707	1,51√ó10^-14
Serpine2	1.05511	0.000152227
Amotl2	1.05237	0.0288515
Itpkb	1.05218	2,02√ó10^-05
Prr11	1.05184	0.00139136
Fev	1.04914	0.00402066
Cbfa2t3	1.04911	0.00737218
Ins2	1.04822	3,10√ó10^-06
Mmp15	1.04819	2,50√ó10^-16
LOC499235	1.04633	4,78√ó10^-47
AABR07027272.1	1.04336	8,55√ó10^-08
Mt1	1.04324	2,58√ó10^-12
Gfm1	1.0428	1,58√ó10^-49
Kcna4	1.04172	0.00013253
Msrb3	1.03773	1,41√ó10^-05
Gem	1.03456	4,19√ó10^-20
Tecta	1.03264	0.00270614
Kdelr3	1.03141	1,77√ó10^-11
Adamts16	1.03001	0.000357763
P4ha1	1.02876	6,90√ó10^-14
Jak3	1.02865	2,60√ó10^-06
Fam122b	1.02773	0.0229069
LOC100125362	1.02689	0.00708156
Tpbgl	1.02349	0.0122515
Zfp483	1.02213	0.0109063
Btbd17	1.01818	0.0315634
Hivep1	1.01696	2,18√ó10^-08
Grin1	1.01388	6,49√ó10^-12
Zfp703	1.01316	5,09√ó10^-08
LOC103690163	1.01187	8,39√ó10^-05
Necab1	1.01109	0.0225596
Xk	1.00936	1,10√ó10^-18
Cdv3	1.00257	1,90√ó10^-12
Pagr1	1.00042	1,56√ó10^-08
Frrs1l	1.00037	0.00460268
Fam167a	0.999313	4,98√ó10^-23
Nedd9	0.997758	4,02√ó10^-24
Acox1	0.996425	1,24√ó10^-64
Cgnl1	0.995849	0.000184132
Vmp1	0.992285	8,28√ó10^-29
Smad6	0.99224	0.0294635
AABR07002898.1	0.991543	0.0211346
ENSRNOG00000000885	0.989517	0.0332856
Cacna1i	0.988142	1,16√ó10^-08
Pik3r3	0.979492	5,20√ó10^-08
Glis3	0.97646	3,87√ó10^-10
Wdr63	0.970845	0.0336298
Slc2a9	0.969726	3,56√ó10^-11
Rps6ka2	0.968829	1,83√ó10^-36
AABR07050449.1	0.968256	0.00812974
Synm	0.96645	0.000111889
Thy1	0.966026	9,70√ó10^-33
AABR07047256.1	0.963668	0.00884307
Mmd2	0.96298	0.0205423
Acvr1c	0.962442	1,36√ó10^-13
Gm2a	0.96241	1,76√ó10^-18
LOC102552166	0.961476	7,90√ó10^-08
Ptn	0.960721	1,17√ó10^-15
Rell2	0.958233	1,73√ó10^-06
Cckar	0.957448	2,01√ó10^-12
Crym	0.955791	0.00466326
Tmem185b	0.955413	5,53√ó10^-16
Tent5a	0.953887	3,14√ó10^-24
Chrd	0.951343	0.00100299
Pabpn1l	0.951124	0.000954723
Ttc28	0.948462	5,47√ó10^-07
Rcn2	0.946287	9,18√ó10^-24
Aldoc	0.946146	0.00554762
Smap1	0.943113	5,06√ó10^-06
Rab15	0.936258	0.000986574
Nrg1	0.933842	2,64√ó10^-05
Fam169b	0.932997	0.0285769
Kcnc1	0.93197	2,02√ó10^-06
Ets1	0.93179	4,27√ó10^-07
Hoxc8	0.931684	0.00181581
Get1	0.930238	2,84√ó10^-60
Icam5	0.927882	3,00√ó10^-05
Slc4a7	0.92551	1,01√ó10^-16
Ccdc6	0.925379	5,40√ó10^-09
C2cd4a	0.925161	0.0144716
Adra2a	0.92265	1,61√ó10^-14
Eid2	0.922269	6,28√ó10^-07
Lnpep	0.922007	0.0161206
Socs2	0.921467	5,91√ó10^-15
Hsp90aa1	0.921345	1,35√ó10^-30
Ltbp4	0.918309	0.0348205
Mfsd2a	0.916837	1,34√ó10^-14
Tsga10	0.913192	0.00218832
Pctp	0.90985	5,10√ó10^-27
Ak4	0.909309	0.00165171
Rpl15	0.908807	6,49√ó10^-42
RGD1309534	0.908209	2,05√ó10^-38
Grasp	0.905943	0.0103104
Prom1	0.903866	5,26√ó10^-08
Zbtb7c	0.903275	6,13√ó10^-05
Ldhd	0.902783	5,11√ó10^-06
Ache	0.900329	1,98√ó10^-22
Pcsk5	0.900018	4,80√ó10^-13
Tenm2	0.89903	8,98√ó10^-06
Inpp5j	0.897795	9,61√ó10^-12
Nanos1	0.89639	0.0176818
Cacng6	0.894892	3,05√ó10^-05
Nkx2-2	0.894386	2,38√ó10^-17
H2ac1	0.894118	0.00046682
Fmnl1	0.892588	2,66√ó10^-06
Fut4	0.891564	1,16√ó10^-23
Mylk	0.887282	1,86√ó10^-18
Cmip	0.886467	0.00799233
Efcab6	0.886067	2,69√ó10^-07
Rxfp3	0.885575	0.00524956
Nova2	0.885495	0.0497482
AABR07058914.1	0.884086	0.0178716
Synpo2	0.883666	6,57√ó10^-05
Nap1l5	0.883535	2,41√ó10^-15
Slc7a8	0.883228	1,80√ó10^-05
Mapkapk2	0.882176	6,04√ó10^-31
Chrdl1	0.881791	0.0438187
AC096239.2	0.881546	0.0114993
Golm1	0.881228	3,24√ó10^-17
AABR07007068.1	0.879763	4,65√ó10^-09
Gja4	0.879622	0.0348078
Hspb6	0.879372	3,41√ó10^-07
Zkscan2	0.879181	4,04√ó10^-06
Slc35d1	0.877794	0.0025825
Ascl1	0.877385	0.00113779
Col27a1	0.876967	3,72√ó10^-07
AABR07072810.1	0.876879	0.022802
Igsf11	0.875229	0.00752625
Hnrnpr	0.875026	6,26√ó10^-33
Fam83b	0.874196	0.0361768
Bhlha15	0.873276	2,15√ó10^-08
Col6a6	0.872954	9,56√ó10^-05
Rasd2	0.872507	0.0288515
Nav1	0.872126	9,76√ó10^-05
Khdrbs2	0.87134	0.0437185
Sspn	0.871327	0.0115081
Rbm38	0.868197	1,26√ó10^-12
Hyou1	0.867636	1,04√ó10^-23
Sdc4	0.867471	4,87√ó10^-17
Iqgap2	0.866579	1,47√ó10^-10
Spry3	0.865789	0.000883639
P3h1	0.864859	1,24√ó10^-07
Stom	0.864719	0.00182916
Qtrt2	0.863502	1,79√ó10^-11
Zbtb10	0.863495	3,85√ó10^-12
Mafa	0.859654	4,56√ó10^-14
Padi2	0.859044	4,28√ó10^-27
Tal1	0.858954	2,90√ó10^-06
St3gal1	0.858469	1,02√ó10^-35
Bmf	0.857972	0.0110416
Ctxn1	0.857965	4,49√ó10^-11
Ust	0.85688	5,80√ó10^-05
Pdgfrl	0.855633	1,88√ó10^-08
Nkx6-1	0.854868	3,18√ó10^-08
Lrfn3	0.854398	0.00182538
Lrrn1	0.853634	6,85√ó10^-06
Pold4	0.853581	2,69√ó10^-06
Mllt11	0.852845	1,58√ó10^-25
Hivep2	0.851096	1,12√ó10^-08
Taar1	0.85041	0.0298756
Atoh8	0.850041	0.0471586
Slco1a2	0.849436	0.00404452
Gpr88	0.847932	0.0326332
Thap6	0.846336	2,04√ó10^-06
Gpr137	0.845484	2,37√ó10^-11
Slc44a2	0.845472	7,89√ó10^-14
LOC100362980	0.845136	3,50√ó10^-28
Fbn1	0.844545	0.00621102
Rhoc	0.840183	4,04√ó10^-08
Hadh	0.838712	1,00√ó10^-22
LOC100909434	0.83696	0.000648814
Rab4a	0.83641	1,36√ó10^-12
Zbtb46	0.835996	0.000292606
Cxcl10	0.833664	0.00405945
Olfml2b	0.83361	1,45√ó10^-09
Lif	0.832444	0.0145205
Pdia3	0.831228	0.000310014
Klf5	0.829831	5,69√ó10^-05
Adgrb2	0.829186	7,44√ó10^-14
Adamts17	0.828861	0.00223454
Zc2hc1c	0.828644	0.00808264
Faim2	0.8284	2,55√ó10^-05
Fgf1	0.826622	0.00195381
Mpp3	0.826515	0.00477973
Hspa2	0.826089	0.00091388
Slain2	0.824984	5,58√ó10^-25
Nfat5	0.824079	0.0148431
AABR07052585.1	0.823151	0.0239892
Kcnk5	0.822778	0.00415627
Tm6sf1	0.821547	0.000216535
Elovl5	0.821425	7,98√ó10^-24
Rab6b	0.820282	0.0156863
Syt17	0.820031	5,87√ó10^-17
Mustn1	0.819172	6,71√ó10^-05
Maff	0.818471	0.000301439
Slc7a14	0.817952	3,32√ó10^-05
Nrarp	0.817806	0.0177429
Spry4	0.816809	1,14√ó10^-25
Slc36a4	0.814726	4,78√ó10^-25
Gas2l1	0.813045	1,72√ó10^-11
Adam19	0.810851	1,67√ó10^-06
Gabrb3	0.810212	1,28√ó10^-28
Vgf	0.809973	8,67√ó10^-21
Pdzrn3	0.809029	0.018075
Pdlim4	0.808592	3,48√ó10^-05
Osbp	0.805728	4,32√ó10^-14
Lrp1	0.805129	5,74√ó10^-07
Tbc1d9	0.803001	2,98√ó10^-20
Pcbp2	0.802511	0.0460152
Tmem178a	0.802182	5,54√ó10^-05
Slc26a2	0.801753	2,50√ó10^-23
Notch1	0.801216	6,81√ó10^-05
Rab40c	0.797224	3,61√ó10^-05
Creb3l1	0.796965	0.0119999
Tob1	0.796941	4,04√ó10^-10
Tsn	0.796612	1,03√ó10^-23
Ryr3	0.792725	0.0346332
Iapp	0.792649	2,79√ó10^-15
Prr36	0.790149	0.00757877
AABR07028795.2	0.790053	0.0181409
Ahnak	0.789321	0.0220885
Krt80	0.789196	0.0332699
Tle3	0.789088	1,91√ó10^-06
Pon2	0.788771	0.000782648
Atp8b2	0.788055	2,10√ó10^-25
Neto2	0.787193	1,10√ó10^-17
Kcnj6	0.78674	0.000725791
Wfikkn1	0.78397	0.00658862
Igf2	0.783029	5,97√ó10^-07
Apc2	0.781982	6,58√ó10^-07
Phactr3	0.780223	0.000365244
Gucy2c	0.780209	5,13√ó10^-08
Sntb2	0.777979	1,70√ó10^-06
Cobll1	0.776757	0.0123591
Olfm1	0.776413	5,59√ó10^-20
Jcad	0.776199	3,34√ó10^-05
AABR07072236.1	0.775802	0.0211346
B4galnt3	0.775355	8,42√ó10^-06
Twsg1	0.775158	2,51√ó10^-26
Nrxn2	0.77439	0.00464691
Eno2	0.774354	6,12√ó10^-09
Gamt	0.772143	3,56√ó10^-05
Prr12	0.771534	0.0283309
Fam214b	0.770645	1,32√ó10^-06
Celf6	0.769771	0.000353131
Ptprt	0.769096	1,26√ó10^-11
Heg1	0.768711	9,11√ó10^-09
Kirrel1	0.76769	0.0134888
Ckb	0.764799	4,38√ó10^-14
Kcnmb4	0.764132	4,55√ó10^-09
Nav2	0.761104	0.00708267
Kcnd1	0.760425	0.00610533
Dner	0.756728	7,10√ó10^-05
Anxa6	0.754777	6,90√ó10^-07
Syngap1	0.754671	0.000240347
Ksr2	0.754498	0.00732963
Lrrc58	0.75442	2,96√ó10^-21
Gstm1	0.753686	2,09√ó10^-05
St3gal6	0.75363	4,99√ó10^-23
Slco4a1	0.75314	1,21√ó10^-11
Trpm5	0.753082	0.0302375
Gnb4	0.751671	1,37√ó10^-15
Ramp2	0.75111	3,42√ó10^-12
Mak	0.750949	2,71√ó10^-05
Ctrb1	0.750809	0.000462218
Pcdhga7	0.748864	0.0474681
Ptprn	0.748134	4,13√ó10^-54
AABR07049695.3	0.748104	0.00102952
Fam210b	0.747941	0.000305815
Septin10	0.747387	3,87√ó10^-17
Sat1	0.747115	4,67√ó10^-05
Prx	0.746843	0.0139476
Psd2	0.746569	0.00102952
Ginm1	0.745784	6,66√ó10^-33
Mitf	0.744505	9,78√ó10^-05
Lingo3	0.744006	0.000120965
AABR07021704.1	0.743203	0.000812146
Nlgn3	0.741457	7,74√ó10^-09
Eif5a2	0.739681	3,19√ó10^-35
Rasal1	0.739651	0.00012605
Zfyve28	0.739086	0.00301677
Map1a	0.738932	1,71√ó10^-06
Pip4k2b	0.737986	2,23√ó10^-15
Mrpl17	0.73738	5,90√ó10^-24
Stk17b	0.736333	4,30√ó10^-08
Prox1	0.735213	0.000855627
Gabra2	0.734566	0.0151156
Ppip5k2	0.734323	4,21√ó10^-46
Hspa5	0.733524	2,41√ó10^-15
Coro6	0.732343	0.0279215
Ssc5d	0.731599	0.0219156
LOC100909595	0.73081	0.00172707
Gabra4	0.730305	3,48√ó10^-10
Castor2	0.729322	1,44√ó10^-06
Gpc3	0.729309	0.024402
Tent5c	0.728333	1,18√ó10^-06
Zbtb20	0.72508	0.000272329
Pcdh17	0.724657	0.00243867
Scd2	0.724299	0.000430821
Mt-nd4l	0.72428	0.0317345
Efhc2	0.722674	0.00892174
C12H7orf61	0.721035	3,59√ó10^-05
Tor1aip2	0.720817	1,92√ó10^-29
N4bp2	0.720671	0.000204038
Cdkn1a	0.719128	2,71√ó10^-10
Sv2a	0.718801	6,62√ó10^-37
RT1-T24-1	0.71813	0.000969094
Fat1	0.717649	0.000862577
Elovl2	0.716591	1,96√ó10^-27
Smchd1	0.716526	8,66√ó10^-33
Nfkb2	0.714376	2,33√ó10^-05
Fam184b	0.713816	7,94√ó10^-05
Kirrel2	0.713367	0.0129575
Gsn	0.712562	5,77√ó10^-09
AC126572.2	0.710946	0.000202942
Srgap3	0.709962	0.0438881
Agrn	0.709352	2,66√ó10^-08
Selenot	0.708968	5,86√ó10^-27
Pim2	0.70862	4,47√ó10^-08
Cdkn2c	0.707725	1,23√ó10^-16
Tprn	0.704487	6,45√ó10^-11
Mtss2	0.703705	0.000210035
Nxpe3	0.703622	7,63√ó10^-06
Drd2	0.700625	0.00136513
Shank1	0.69851	0.0448717
Etnk2	0.698287	0.000653197
Camk4	0.698065	8,23√ó10^-08
Ccdc141	0.69695	0.00287889
Rlbp1	0.696467	0.01982
Gpr158	0.694867	1,38√ó10^-18
Ppp1r18	0.694675	0.000341408
Ier3	0.694639	0.0131911
Tmem8b	0.69441	0.032633
Fn1	0.693973	0.0358205
Gstm7	0.69247	1,13√ó10^-17
Ntf4	0.692039	0.0217095
Msto1	0.690419	0.0207003
Ston2	0.68991	0.0057908
Clip3	0.689744	0.00904928
Foxo1	0.686341	0.00266837
Klf4	0.68597	0.0104766
Agap2	0.68575	2,19√ó10^-06
Slc46a1	0.683975	0.00113283
Yaf2	0.683507	1,94√ó10^-19
Pbx3	0.683356	1,24√ó10^-09
Mpst	0.682857	6,32√ó10^-18
Saraf	0.682739	1,38√ó10^-19
Slc16a14	0.68191	6,41√ó10^-05
Qsox1	0.681886	2,59√ó10^-14
Ppm1m	0.681589	0.000268266
Syn1	0.681412	0.0452385
Fut10	0.680378	1,08√ó10^-06
Ube2q2l	0.680156	0.00117458
Sytl4	0.679876	2,06√ó10^-09
Unc5d	0.67866	2,79√ó10^-08
Jph1	0.678133	0.00323473
Apba1	0.677331	5,00√ó10^-08
AABR07070310.1	0.67693	0.00239891
Gpd2	0.676203	8,72√ó10^-14
Pcolce	0.676079	0.0330961
Slc16a10	0.675813	3,86√ó10^-12
Pcsk4	0.675688	0.00057624
Mt-nd2	0.675655	0.00108029
Fcgbp	0.675214	0.0210926
Rtf1	0.675159	0.00017163
Dgki	0.674852	8,46√ó10^-12
Ptch1	0.674234	1,07√ó10^-08
Lrp11	0.674097	7,69√ó10^-20
Kif27	0.673887	0.00104645
Pcdhgb8	0.672857	4,34√ó10^-08
Phc3	0.672731	0.00106427
Zhx1	0.672617	2,72√ó10^-26
Trerf1	0.671699	0.00111377
F5	0.67089	0.00915186
Gdf15	0.670373	1,12√ó10^-05
Papss2	0.669998	0.0265099
Mt-nd4	0.669738	0.0175718
Ppt2	0.669473	1,55√ó10^-13
Celf5	0.668498	8,76√ó10^-06
Rmnd1	0.668488	5,01√ó10^-20
Ncam1	0.667992	8,67√ó10^-08
Mmd	0.667832	3,24√ó10^-08
Pcdh8	0.666041	0.0174868
Timp2	0.662864	0.0167525
Lrrc23	0.662862	0.000796238
Nlgn2	0.662429	0.000233711
Rab27a	0.661861	3,21√ó10^-06
Lcor	0.661184	8,15√ó10^-14
Lman1	0.66103	2,07√ó10^-24
St8sia2	0.660474	0.0299323
Scarf2	0.658021	2,61√ó10^-05
Map2k4	0.65781	3,22√ó10^-29
Prkd1	0.655961	0.00265059
LOC108348137	0.654923	4,84√ó10^-06
Ankh	0.654584	1,86√ó10^-25
F2r	0.654138	3,98√ó10^-10
Fbxl16	0.653552	1,41√ó10^-08
Cxcl11	0.65338	0.00615307
Glis1	0.653095	0.0320528
Bmt2	0.652196	3,24√ó10^-17
Chst12	0.651888	0.00370773
Ppp2r2b	0.651637	3,10√ó10^-08
Rtkn2	0.651417	0.00213252
Gpm6b	0.650755	0.000251324
Plxna3	0.650753	2,25√ó10^-06
Nlrx1	0.650392	0.00544354
Zfp9	0.650251	5,92√ó10^-05
Trpc5	0.64948	0.025733
Smtn	0.6492	3,95√ó10^-07
Crtapl1	0.646195	2,36√ó10^-06
Zfp704	0.645794	6,82√ó10^-10
Ikbip	0.644902	1,97√ó10^-07
Tor4a	0.644089	9,10√ó10^-08
AABR07069219.1	0.643916	8,79√ó10^-13
Sdcbp2	0.642923	0.000881067
Cep85l	0.642786	3,71√ó10^-05
Ppp3r1	0.642507	8,81√ó10^-06
Slc22a17	0.642162	5,00√ó10^-18
Bcorl1	0.640902	0.0209567
Rab3a	0.640567	5,00√ó10^-33
AABR07070307.1	0.637762	2,09√ó10^-11
Rbfox3	0.636725	6,13√ó10^-05
Ltbp3	0.635657	0.0017188
Nfia	0.634937	0.0178227
AABR07032751.1	0.634539	0.0103891
AABR07009221.1	0.634377	0.00137473
Myo16	0.633409	0.00291336
Sik1	0.632956	9,65√ó10^-14
Notch2	0.632549	2,20√ó10^-05
Cntnap4	0.632166	2,91√ó10^-08
Fbxl17	0.631981	0.000855627
Casz1	0.631789	1,70√ó10^-06
Afm	0.631742	6,27√ó10^-08
Adgre5	0.631005	1,10√ó10^-10
Cggbp1	0.630947	3,29√ó10^-12
Mt-nd5	0.630648	0.00509519
Snrpd3	0.628805	0.0126705
Mad2l1	0.62814	4,00√ó10^-18
Pde4c	0.627656	0.000601566
Pnrc1	0.627146	1,08√ó10^-20
Cpeb3	0.62672	0.0295179
Ndrg2	0.62625	0.00311952
Ehd4	0.625911	8,30√ó10^-07
Mdga1	0.625189	0.0222631
Smarca4	0.624772	3,32√ó10^-12
Itprip	0.623407	0.00193356
Cald1	0.62245	0.0306889
Fat3	0.62175	9,42√ó10^-09
Cd274	0.621395	0.000807791
Slc17a7	0.621343	0.00142273
Rtp4	0.621328	0.000313161
Rai1	0.621257	0.000155427
Armcx4	0.621029	0.00195487
Sipa1l3	0.620781	0.0133232
Fbxo2	0.62035	9,08√ó10^-07
Necab2	0.620128	1,11√ó10^-17
Thrb	0.619926	0.00149597
NEWGENE_1310139	0.61935	2,12√ó10^-06
Sipa1l2	0.618868	1,44√ó10^-11
Npr1	0.618472	0.00209353
Phf19	0.61847	5,13√ó10^-07
Hopx	0.617034	7,30√ó10^-07
Cfap20	0.616926	1,11√ó10^-12
Ccnd3	0.615049	4,06√ó10^-17
Reep2	0.614871	4,01√ó10^-09
Sema3g	0.614028	0.00935195
Septin3	0.612449	0.000385804
Eif1a	0.611725	1,02√ó10^-15
Trib2	0.61155	0.000147297
Enkur	0.609038	0.0191719
Prrt1	0.608873	2,37√ó10^-05
Spred3	0.608726	0.000860102
Id4	0.607771	4,12√ó10^-10
Pdia6	0.60777	2,01√ó10^-11
Dpy19l3	0.607582	0.00148426
Eif4ebp2	0.607207	0.000202986
Fam163b	0.606883	0.000925512
Ddah2	0.604791	1,98√ó10^-15
Dram1	0.604007	0.00226713
Batf3	0.603832	0.000614742
Ano6	0.603744	1,07√ó10^-10
Nfya	0.602783	0.0166192
Cdh24	0.602546	1,32√ó10^-07
Brcc3	0.602502	3,07√ó10^-11
Nde1	0.601499	1,71√ó10^-05
Fbln1	0.601187	8,87√ó10^-07
Fam81a	0.600843	7,40√ó10^-06
Ipo9	0.600403	3,87√ó10^-06
Btd	0.600364	7,89√ó10^-09
Bloc1s6	0.599379	1,31√ó10^-08
Paox	0.598714	0.00599421
Cntnap1	0.598355	0.00219322
Creld2	0.597208	1,71√ó10^-15
AABR07019083.1	0.59594	0.0104183
Socs5	0.595894	7,89√ó10^-14
Impad1	0.594933	1,54√ó10^-06
LOC108348215	0.594923	0.00242058
Fam43a	0.593651	1,17√ó10^-07
Cacng4	0.593341	0.00375736
Phldb2	0.593098	7,64√ó10^-05
AABR07041709.1	0.592517	0.0103785
Nrtn	0.592316	2,63√ó10^-07
Bcl2	0.592158	0.007574
Nbl1	0.591106	2,56√ó10^-06
Fam221a	0.590991	0.0269669
Cux2	0.590334	1,23√ó10^-07
Egf	0.590222	0.00542227
Ipo5	0.589621	2,08√ó10^-48
Pde10a	0.589045	2,13√ó10^-15
Sgk1	0.58862	1,59√ó10^-06
Tnfaip8	0.588502	0.0233931
Cfap77	0.588324	0.000186233
Tet3	0.588055	0.00604474
Ifi44	0.587872	0.000692731
Manf	0.587554	1,95√ó10^-06
Slc35a5	0.586896	4,53√ó10^-08
Ppp1r1a	0.586882	2,60√ó10^-18
Nynrin	0.585712	0.0034467
Purg	0.585382	0.000138303
Mpp2	0.585375	0.000110305
Tubd1	0.584726	9,51√ó10^-05
Gfpt1	0.584238	6,91√ó10^-05
Serinc1	0.583549	5,53√ó10^-16
Hap1	0.582482	2,43√ó10^-24
Nfatc1	0.5808	2,41√ó10^-06
Mgat4b	0.580198	0.000421525
Diablo	0.580033	2,96√ó10^-15
Ggt1	0.579844	0.0290122
Mpg	0.579728	0.0111749
Lbh	0.579449	7,97√ó10^-05
Rab13	0.578995	0.000540269
Tigd5	0.578291	0.00485941
AABR07070312.1	0.577763	0.000509239
Zfp462	0.576788	0.000852234
C2	0.576645	0.0187554
Stx16	0.575206	0.00918762
Rab12	0.575139	1,47√ó10^-07
Prkd2	0.575001	0.00459522
Col6a2	0.572856	0.00131691
AABR07013729.1	0.572798	0.0193768
Sh3d19	0.571755	0.00019611
Hormad2	0.571666	1,19√ó10^-09
Zdhhc20	0.570938	2,68√ó10^-10
Tarbp1	0.570755	0.00123269
Plxnd1	0.570408	9,39√ó10^-05
Got2	0.570382	8,73√ó10^-13
Uaca	0.570273	5,10√ó10^-11
Zfp764	0.569922	0.000369319
Mblac2	0.569724	8,50√ó10^-05
Slc17a9	0.569304	4,34√ó10^-05
Cd164	0.569158	7,33√ó10^-27
Slc4a8	0.568817	0.0121909
Sec31a	0.568813	0.00353604
Kcnk1	0.567204	3,30√ó10^-08
Adam10	0.567196	2,75√ó10^-08
Ago3	0.567092	9,08√ó10^-09
Dnajc3	0.566757	8,05√ó10^-12
Far2	0.565748	6,71√ó10^-09
Acadsb	0.564098	0.00543111
Helz2	0.563627	0.00145334
Slc27a3	0.563294	0.0232162
Gprc5b	0.562561	3,52√ó10^-13
Ttc9	0.562185	4,30√ó10^-08
Nptxr	0.561992	8,64√ó10^-15
Selenos	0.56182	2,44√ó10^-12
AABR07058699.2	0.561667	0.0338485
Cotl1	0.561167	8,17√ó10^-09
St3gal3	0.560845	7,69√ó10^-06
Zdhhc8	0.560752	1,48√ó10^-08
Map4	0.56049	1,01√ó10^-07
Oxct1	0.560229	1,40√ó10^-22
AC134224.1	0.560034	0.0231119
Actn1	0.559533	1,60√ó10^-06
Tvp23b	0.559079	3,86√ó10^-09
Klf3	0.558631	9,52√ó10^-07
Pax5	0.558564	0.0327657
Ssx2ip	0.558539	7,18√ó10^-10
Ubxn2a	0.558499	3,71√ó10^-08
Bpi	0.558257	0.0275574
Osbpl1a	0.556839	1,60√ó10^-13
Il17ra	0.556274	6,71√ó10^-23
Man1a1	0.556171	0.0235011
Btg1	0.556095	9,63√ó10^-17
Cflar	0.555776	0.000255671
Plec	0.555669	0.000143371
Slc2a13	0.555236	0.00124624
Sh3rf1	0.554882	9,89√ó10^-05
Sertad2	0.554695	0.0135499
Fam222a	0.552541	0.000103889
Bhlhe22	0.552357	0.00543111
Map3k13	0.552014	5,45√ó10^-06
Emilin1	0.551792	0.00639516
Tnip2	0.551458	0.0472524
Klf12	0.550904	0.00254001
Fam174b	0.550582	0.00508844
Laptm4b	0.549765	5,81√ó10^-18
Cds1	0.54973	2,01√ó10^-19
Wdr1	0.549035	2,59√ó10^-22
Lrrc56	0.548225	0.000167645
Kyat1	0.548028	4,15√ó10^-06
Lpp	0.547982	0.000801356
Apoo	0.547457	3,63√ó10^-09
Dnase2	0.547412	0.0217719
Trim33	0.546877	7,80√ó10^-20
Cebpb	0.546693	8,81√ó10^-09
Lin7c	0.546529	1,05√ó10^-07
Trim2	0.546431	1,83√ó10^-07
AABR07002683.1	0.546244	3,76√ó10^-08
Atxn2	0.545314	0.0352309
Sez6l2	0.544695	3,46√ó10^-14
Lrrc39	0.544268	1,43√ó10^-06
Golt1b	0.544097	7,14√ó10^-21
Plekhd1	0.543816	0.0224593
Svbp	0.542678	0.00253325
Smad3	0.542508	0.000354293
Slc39a10	0.542396	1,07√ó10^-15
Atp6v0c	0.541525	0.0034467
Sema3d	0.541452	9,61√ó10^-05
Hdac7	0.541259	0.000263685
Nfasc	0.540922	0.000699613
Gpr75	0.539766	0.0258074
Fblim1	0.539107	0.00391402
Fzd1	0.538825	0.0189249
AABR07030521.1	0.5386	0.00358402
Kirrel3	0.537105	2,05√ó10^-13
Zfhx3	0.535861	0.000227807
Mcu	0.535154	4,80√ó10^-10
Nomo1	0.534974	1,70√ó10^-08
Nckap5l	0.534694	0.0222631
Asb16	0.533706	1,81√ó10^-06
Epb41l4a	0.533685	5,78√ó10^-09
Ffar2	0.533413	0.0490649
Pdia5	0.533255	0.041829
Slc41a2	0.533098	3,56√ó10^-05
Unkl	0.532915	0.000335541
Cntn1	0.531468	6,39√ó10^-10
Slc2a1	0.531184	3,20√ó10^-06
Rara	0.531004	4,69√ó10^-06
Mfge8	0.529678	7,17√ó10^-05
Ppp3cb	0.529399	9,83√ó10^-06
Mt-atp6	0.529291	4,12√ó10^-13
Uhrf1	0.528828	1,05√ó10^-12
Xpot	0.528357	2,86√ó10^-08
Msi2	0.527988	1,60√ó10^-08
Csf1	0.527775	0.0040587
Cep170	0.527534	7,87√ó10^-18
AABR07072449.1	0.526828	0.0362024
Cisd2	0.526816	9,55√ó10^-18
Ins1	0.526618	0.000335541
Itga4	0.526324	0.0345091
Hexim1	0.525639	7,17√ó10^-05
AABR07028769.1	0.525523	0.00415671
Septin8	0.525391	1,67√ó10^-05
Rac1	0.524879	1,60√ó10^-05
Pkd1	0.524307	1,52√ó10^-05
AABR07049695.2	0.52418	0.0326452
Adcyap1r1	0.524129	0.000227807
AC229945.1	0.524045	0.00928264
Mfap3	0.523506	5,42√ó10^-13
Tp53inp2	0.522849	0.000614742
Dlc1	0.522482	0.0228071
Plcb3	0.521857	3,33√ó10^-12
Glb1l2	0.521559	1,89√ó10^-05
Prkar2b	0.520872	2,31√ó10^-10
Irf2	0.520826	0.01627
Tpgs2	0.519908	8,70√ó10^-09
Gtpbp3	0.519141	7,84√ó10^-05
Myl12a	0.518647	2,28√ó10^-06
RGD1560394	0.51738	6,20√ó10^-07
Fam8a1	0.517219	2,53√ó10^-08
G4	0.516189	0.0397952
Eef1a2	0.515301	5,63√ó10^-05
Slc6a6	0.514777	5,31√ó10^-11
Csdc2	0.514069	1,67√ó10^-06
Plppr1	0.513355	0.00219322
Zfp395	0.512906	1,40√ó10^-09
Klhl11	0.512493	1,09√ó10^-14
Rasd1	0.511921	5,41√ó10^-05
Zfp467	0.51129	6,29√ó10^-11
Spindoc	0.510836	3,68√ó10^-14
Cited2	0.510755	7,39√ó10^-06
Ntrk2	0.510606	0.000222254
Ssbp3	0.510516	0.017714
Atp2b4	0.510211	0.000157474
Fam114a1	0.509817	8,25√ó10^-06
Crip2	0.509554	0.00102952
Resp18	0.509406	4,52√ó10^-20
Zcchc12	0.508952	7,03√ó10^-13
St3gal4	0.508768	1,43√ó10^-17
Prpf8	0.50792	1,37√ó10^-05
Hsp90b1	0.507625	8,89√ó10^-16
Usp51	0.507287	1,78√ó10^-11
Dvl3	0.506738	0.0363846
Igfbp7	0.506549	3,43√ó10^-13
AABR07029272.1	0.506359	0.00216652
B3gnt3	0.505583	3,77√ó10^-05
Crybg3	0.504976	1,21√ó10^-09
Elmsan1	0.504819	0.000798142
AABR07033887.1	0.504166	1,46√ó10^-08
Tlcd3b	0.504073	0.0252698
Mcfd2	0.503716	5,24√ó10^-08
Ubash3b	0.503314	5,32√ó10^-05
Neu1	0.503141	0.00277876
Tmed8	0.502893	0.000857634
Pde7b	0.502841	0.00901038
Gnai3	0.502796	1,08√ó10^-10
LOC108348771	0.50181	0.0336612
Fbxo41	0.501569	0.000825667
Noc2l	0.50149	0.0150297
Myadm	0.501339	0.0238394
Galnt12	0.501128	0.000972488
Arhgap27	0.500889	0.00903315
Mnx1	0.500725	1,06√ó10^-05
Rnf38	0.500429	2,25√ó10^-05
Gnas	0.500308	2,92√ó10^-08
Fgl2	0.5002	1,75√ó10^-05
Esyt1	0.500184	1,09√ó10^-19
Jarid2	0.500022	2,11√ó10^-05
Cxxc4	0.499927	2,48√ó10^-06
Fem1c	0.499698	0.00157023
Cdh4	0.499512	0.000123535
Sarm1	0.498746	2,29√ó10^-06
Nol4l	0.498667	0.00466326
Sh3bp1	0.498567	3,41√ó10^-05
Ppp1cb	0.498559	8,94√ó10^-09
Tram1l1	0.498418	1,33√ó10^-05
LOC100910996	0.498358	7,25√ó10^-08
Sncaip	0.498226	0.000545722
Dph3	0.498097	4,97√ó10^-09
Fez1	0.497735	0.000838015
Hmgn2	0.497148	6,12√ó10^-14
AABR07021812.1	0.496854	0.00696097
Susd1	0.496236	0.00406363
Tmcc2	0.496139	4,28√ó10^-09
Atxn7	0.495728	0.00159612
Dgkh	0.495585	0.0269015
Ripor1	0.495416	0.0162814
Tom1l2	0.495044	0.00406759
Rhobtb2	0.494404	9,41√ó10^-06
Rufy3	0.493461	2,59√ó10^-10
Jun	0.492585	0.000368353
Wipf2	0.492387	0.0370735
Cdk2ap2	0.492341	3,29√ó10^-08
Fkbp2	0.492181	7,90√ó10^-09
Gcnt2	0.491667	2,79√ó10^-05
Soat1	0.49143	3,73√ó10^-10
Ptma	0.49137	0.00651529
Ccdc71	0.491358	0.0377614
Kcnd3	0.49063	0.0135239
Twf2	0.490601	0.00321649
Tmem41b	0.490348	8,05√ó10^-10
Ppp1r35	0.49028	0.000655601
Pdia4	0.490242	8,47√ó10^-09
Zfp354c	0.490186	0.00091388
Nt5e	0.490131	7,71√ó10^-05
Socs6	0.490019	5,04√ó10^-14
Map3k2	0.489587	0.00147364
Nin	0.489323	0.00115599
Traf3	0.489281	0.0071539
Mt-atp8	0.488974	9,49√ó10^-08
Aurkaip1	0.488655	6,57√ó10^-09
Utrn	0.488552	0.000149051
Pbx1	0.488094	0.00591323
Plekhh3	0.487794	3,06√ó10^-09
Hcfc1	0.487789	0.00440488
Npy	0.487728	0.00638081
Camk2d	0.48752	2,04√ó10^-06
Xaf1	0.487222	0.0265219
Ttbk2	0.48688	4,81√ó10^-06
Cidec	0.486799	0.00136356
Tbc1d7	0.486607	0.00240127
Lifr	0.486555	0.0267601
Lrrc8d	0.486506	6,19√ó10^-08
Kif19	0.486425	2,81√ó10^-07
Kansl1l	0.486204	5,42√ó10^-05
Gusb	0.486187	2,22√ó10^-10
Bambi	0.486041	3,91√ó10^-10
Per2	0.485876	8,18√ó10^-07
Nacc2	0.485659	0.000657235
Ahdc1	0.485533	0.00153693
Rad54l2	0.485432	0.00050479
Rhbdl3	0.485344	3,89√ó10^-06
Cuedc2	0.48534	0.000855627
Slc35e1	0.485301	1,56√ó10^-09
Arsa	0.484405	1,91√ó10^-07
Ptbp2	0.484261	3,55√ó10^-07
Ptp4a1	0.484204	0.000120785
Cul4b	0.483718	3,62√ó10^-29
Tspan9	0.483616	1,26√ó10^-09
Fam76a	0.483445	0.00719323
Setbp1	0.483217	1,17√ó10^-06
Rmdn3	0.483152	2,62√ó10^-09
Slc22a23	0.483147	2,92√ó10^-06
Jmjd8	0.48284	0.0466929
AC108574.1	0.482404	1,13√ó10^-05
Fbn2	0.482203	0.00769127
Efnb3	0.481675	1,38√ó10^-06
Adamts20	0.481356	0.00148508
Elf1	0.481201	0.000149051
Anpep	0.481152	0.000189319
Gpat3	0.480907	0.0130473
Kcnj11	0.480861	4,36√ó10^-45
Sema6a	0.479533	0.0167299
Rnf152	0.479504	0.000237599
Vldlr	0.478914	3,39√ó10^-14
RGD1561662	0.478524	0.0184915
Dennd4b	0.478222	0.000448862
A1cf	0.478187	0.00464691
Enpp4	0.477744	0.000354293
Nfil3	0.477577	0.000124365
P3h3	0.477312	6,99√ó10^-05
Tpd52	0.477127	1,99√ó10^-15
Slc1a1	0.476187	9,39√ó10^-05
Srebf1	0.476017	0.000160752
Pitpnm2	0.474585	0.00179791
Susd4	0.474177	3,74√ó10^-07
Mfsd3	0.474076	0.030815
Afap1	0.47374	0.0155279
Mybl1	0.473689	1,98√ó10^-14
Igsf3	0.473537	0.00467448
Tnks	0.473415	0.00616382
Fut11	0.47281	0.000882075
Frk	0.472403	5,62√ó10^-06
Dpysl4	0.471918	0.001927
Ulk4	0.471342	0.00406759
Fbxo11	0.471333	0.00885741
Ddx25	0.471302	4,01√ó10^-05
AC104053.1	0.470665	0.0398806
Ccdc184	0.470645	0.0124296
LOC100910838	0.470401	0.000901876
Pls1	0.470075	1,24√ó10^-12
Slc27a1	0.46988	0.0436374
Lpcat3	0.469473	1,26√ó10^-12
Abhd5	0.469283	2,44√ó10^-10
Wdr89	0.469092	0.0263088
Mgll	0.469051	0.012646
Bcan	0.468253	0.0470381
Dyrk3	0.467998	0.000518583
Pimreg	0.467308	2,98√ó10^-07
Alpl	0.467101	0.000356302
Jam3	0.46671	0.00211833
RGD1563941	0.466323	0.0046734
Gsc	0.466119	0.0472504
Meis3	0.466116	1,01√ó10^-06
Ankrd13a	0.466038	7,19√ó10^-10
Nudt5	0.465742	1,26√ó10^-08
Efr3b	0.464645	2,99√ó10^-06
Atxn7l1	0.464596	0.0281555
Csnk1a1	0.464543	9,39√ó10^-21
Add3	0.464537	6,70√ó10^-15
Nfkbie	0.464258	0.00156043
Sowahc	0.46396	4,35√ó10^-10
Atxn2l	0.463763	0.0219119
Crhr1	0.463718	9,00√ó10^-06
Arap1	0.463156	1,69√ó10^-05
Scoc	0.463152	2,71√ó10^-26
Ctdnep1	0.462762	0.0117956
Coro7	0.462062	0.0331108
Tut4	0.461838	0.0134661
E2f8	0.461589	2,28√ó10^-06
Tbl2	0.46155	5,94√ó10^-08
Haus1	0.461288	0.0123416
Myo1d	0.461227	0.0103733
Zfp516	0.461119	8,47√ó10^-06
Kif20a	0.461075	2,76√ó10^-17
Zdhhc14	0.460212	9,70√ó10^-13
Per1	0.460207	1,39√ó10^-09
Vsnl1	0.460203	0.0319192
Ctnnb1	0.460184	6,53√ó10^-19
Sox13	0.45947	0.000381771
Gnao1	0.459304	0.00844638
Evc	0.458782	2,32√ó10^-05
Kiz	0.458627	4,20√ó10^-07
Aldh7a1	0.45805	1,95√ó10^-07
P3h4	0.457894	0.000324921
Zfp133	0.457515	7,66√ó10^-06
Cdon	0.457008	1,45√ó10^-05
Hps4	0.456922	2,59√ó10^-07
Iqsec3	0.455715	0.00163667
Dok1	0.455665	0.0183158
AABR07058886.1	0.455608	1,38√ó10^-09
Zcchc14	0.4556	0.017901
Mark4	0.454843	0.0332856
Tex15	0.45476	0.00313519
Cdkn2aipnl	0.45423	0.00169014
Uap1l1	0.454066	0.00477973
Piga	0.454022	0.027565
Patz1	0.453395	2,42√ó10^-11
Stard4	0.452663	2,53√ó10^-08
Fam131b	0.452465	0.0187663
Fhl1	0.452352	0.00556361
Enc1	0.452334	8,03√ó10^-19
Swi5	0.452085	2,72√ó10^-09
Phtf2	0.451944	6,38√ó10^-11
C2cd4b	0.451577	0.0214956
Emx1	0.451378	0.000239663
Tapbp	0.451178	1,73√ó10^-21
Man2a1	0.451019	0.00111369
Rassf1	0.450974	0.0253454
Il6st	0.450917	8,88√ó10^-21
Stxbp1	0.450348	0.0147014
Fgfr1	0.449917	9,27√ó10^-09
AABR07044570.1	0.449896	0.0274882
Eogt	0.449841	4,91√ó10^-05
Mapkbp1	0.449787	9,73√ó10^-05
Rhpn2	0.449748	1,89√ó10^-08
Kndc1	0.44951	0.01171
Fsd1	0.449319	0.0271793
Spock2	0.44908	2,44√ó10^-13
Psma1	0.448611	2,08√ó10^-13
Malsu1	0.448487	2,18√ó10^-05
Pld3	0.448283	4,73√ó10^-17
Trps1	0.447878	0.00373574
Comtd1	0.447816	0.00808264
Ppard	0.446712	0.00100905
Tmem130	0.446252	1,05√ó10^-08
Glp1r	0.445945	3,47√ó10^-06
Marf1	0.445547	0.0247496
Chgb	0.44549	0.000122957
Tiprl	0.445456	5,35√ó10^-09
Cpeb1	0.445222	6,88√ó10^-06
Sorbs1	0.444945	0.00033988
RGD1559896	0.444794	5,71√ó10^-06
Chmp2b	0.444681	6,46√ó10^-09
Herpud2	0.444165	0.0465105
Ago2	0.443926	0.00218832
Sema4d	0.442959	0.00738122
Irs2	0.442396	0.000202805
Pard6a	0.442324	0.0467689
Emb	0.441946	0.032389
Ppp2r5e	0.441896	8,25√ó10^-07
Snx27	0.441755	1,56√ó10^-07
Zeb1	0.441654	0.00619946
D2hgdh	0.441108	0.00946782
Osbpl6	0.440228	3,30√ó10^-07
Thbs3	0.440206	4,28√ó10^-09
Prss53	0.440171	1,34√ó10^-05
Mpp7	0.440065	8,30√ó10^-07
Tert	0.439609	0.00164201
Foxp4	0.439382	0.0178716
LOC100912611	0.438678	0.000120965
Pdzk1ip1	0.438602	6,38√ó10^-17
Glis2	0.438034	0.0267523
Dynll2	0.437691	1,29√ó10^-07
Gnaq	0.43696	5,63√ó10^-15
Pfdn4	0.436354	2,59√ó10^-07
Rcor2l1	0.436339	3,75√ó10^-07
AC127076.1	0.436138	0.0254943
Pcgf2	0.436049	0.0408703
Bckdhb	0.43603	2,71√ó10^-05
Mecom	0.435168	0.00305835
Tcaf2	0.434634	0.0427973
Coq9	0.434469	6,85√ó10^-09
Cbln1	0.433836	0.000471791
Ero1b	0.433504	3,39√ó10^-06
Agpat5	0.433314	1,93√ó10^-16
Nxn	0.431975	1,86√ó10^-06
Clcn6	0.431941	0.000911214
Arhgap18	0.431557	2,76√ó10^-09
Bptf	0.431205	2,13√ó10^-05
Zfand1	0.431156	0.00158823
Lama5	0.431024	5,92√ó10^-05
Ggcx	0.430904	1,36√ó10^-11
Sh3pxd2a	0.430839	0.00391648
Amdhd2	0.430007	0.000313549
Cdk19	0.429581	7,39√ó10^-08
Egfr	0.428952	0.0130203
Map1b	0.428315	0.0016185
Fndc3b	0.427905	8,03√ó10^-05
Usp28	0.427248	0.00695466
Ephb2	0.427074	0.00114223
Smim14	0.426466	4,43√ó10^-06
Calu	0.426444	4,01√ó10^-12
Elapor1	0.426431	0.00521824
Fam3c	0.426043	0.000280855
Gstm4	0.425953	3,91√ó10^-08
Gas2l3	0.425597	4,32√ó10^-08
Tbl1xr1	0.425074	4,53√ó10^-10
Mef2d	0.423847	0.000546322
Plpp2	0.423832	0.0468722
Cd99	0.423661	2,73√ó10^-06
Ddx6	0.4232	0.0121311
Cnp	0.422805	5,32√ó10^-06
Plekhg1	0.4227	0.0496003
Mrc2	0.422448	0.00466326
Cit	0.422392	0.0356018
Nsdhl	0.421858	0.000311282
Celf4	0.421803	0.00769127
Avpi1	0.421431	0.0394817
Nol8	0.420811	0.012388
Lgals3bp	0.420802	1,39√ó10^-25
LOC102556092	0.420568	0.00643703
Map3k1	0.420401	0.000200638
Phf1	0.420109	6,07√ó10^-05
Tmem65	0.419733	0.000990915
Ppme1	0.419727	2,91√ó10^-09
Mnt	0.418737	0.0327017
Cep104	0.418654	2,50√ó10^-07
Tulp4	0.418116	0.00896452
Asap2	0.418043	0.0159966
Siva1	0.418024	3,70√ó10^-06
Clcn2	0.417849	0.00304913
Entpd7	0.417815	0.000118582
Pcdh10	0.417537	0.0255198
Pikfyve	0.417514	4,56√ó10^-09
Rtl6	0.417316	0.0405593
Calr	0.417213	0.000188238
Nipbl	0.416943	0.00963989
Itm2a	0.41691	0.0178886
Hnrnpd	0.416677	0.0362425
Kctd1	0.416618	7,00√ó10^-06
LOC100359583	0.41647	1,89√ó10^-08
Rad21	0.416005	1,69√ó10^-13
Zfhx4	0.415953	0.0466639
Sh3bgrl3	0.415414	9,72√ó10^-07
Ccnt1	0.415317	3,73√ó10^-05
Ankrd9	0.415291	0.00859297
Carmil2	0.415027	0.000144598
Gatad2b	0.414707	0.0475366
Tbc1d8b	0.413982	0.000109141
Srrm1	0.413857	0.0116599
Plod3	0.413802	4,51√ó10^-30
Hdac4	0.41368	0.000485291
Spred1	0.413251	0.0156395
Marchf6	0.413231	3,54√ó10^-12
Ado	0.412873	7,17√ó10^-05
Pald1	0.412016	0.00162881
Camk2n2	0.411806	0.0247134
Hmbox1	0.411759	0.00854723
Brdt	0.411678	0.0264464
Tgfbi	0.411608	1,34√ó10^-14
AABR07044049.1	0.41127	0.0178155
Tceal1	0.41054	0.0233006
Sort1	0.410408	7,06√ó10^-05
AABR07031491.2	0.410214	1,46√ó10^-08
Hmx1	0.41003	0.000231376
Slc25a23	0.409993	0.00871982
Prkcq	0.409886	0.0134742
Rtbdn	0.409738	0.0164603
Stox2	0.409075	0.0099664
Rnaset2	0.408687	3,70√ó10^-09
Pgm3	0.40867	6,61√ó10^-05
Osgepl1	0.408325	0.0486254
Gpx3	0.408284	0.0119564
Myo3a	0.408207	1,03√ó10^-11
Dad1	0.407985	8,29√ó10^-07
AC134224.2	0.407891	0.0100964
Gnb1l	0.407877	0.00100956
Akr1b1	0.407077	6,12√ó10^-15
Fbxo33	0.406934	3,32√ó10^-09
LOC102550456	0.406819	0.00146247
Snx3	0.406654	6,12√ó10^-05
Fermt2	0.406169	1,25√ó10^-07
Rc3h1	0.405977	3,44√ó10^-05
Kcnh2	0.405938	8,14√ó10^-11
Scg2	0.405825	3,60√ó10^-06
Qser1	0.404692	0.0342336
Jdp2	0.403967	0.00025645
Yif1b	0.403185	0.00221739
Cyp4a8	0.402707	9,18√ó10^-06
Stk11ip	0.402494	0.00619946
P2ry1	0.402236	0.00325888
Pttg1	0.401137	0.000892801
Selenon	0.401093	0.000608163
Usp42	0.400588	0.00401639
Asic1	0.400408	3,78√ó10^-07
Slc45a1	0.400383	0.0105338
Tsc22d1	0.40014	7,35√ó10^-07
Birc6	0.399519	7,45√ó10^-05
Smim22	0.399496	0.000721347
Mark1	0.399461	3,20√ó10^-06
Msi1	0.399048	0.0103407
LOC690000	0.398634	0.00263957
Dmwd	0.39836	5,38√ó10^-06
Tnfrsf21	0.397507	0.00265059
Rgs9	0.397385	8,48√ó10^-12
Fzd7	0.396847	0.00180795
Slc25a38	0.396647	0.0262461
Kif7	0.396407	0.00114663
Pam	0.396345	1,68√ó10^-10
Rbpms	0.396214	1,04√ó10^-06
Sptbn4	0.396198	0.000385804
Kcnq5	0.395656	0.0198199
Aak1	0.395084	0.00127024
Clpx	0.395044	5,09√ó10^-06
AABR07058884.2	0.394762	4,04√ó10^-07
Sptb	0.394317	8,25√ó10^-08
Slc9a1	0.394248	0.0498659
Plch1	0.393964	0.042106
Abcd1	0.393936	0.000203843
Ptprf	0.393718	0.000102986
Pard6g	0.393627	0.0352263
Ptprr	0.393422	0.0305414
Shf	0.39324	0.0356057
Chpt1	0.393219	7,56√ó10^-05
Tas1r2	0.392837	4,47√ó10^-08
Fbxw7	0.392691	0.0289321
Cdc20	0.392427	1,11√ó10^-10
Tekt2	0.392206	0.0160174
Itpr3	0.392076	0.0100964
Syt11	0.391674	1,78√ó10^-13
Cfap97	0.389372	0.0045831
Cib1	0.388965	0.00243338
Pde1c	0.388887	3,23√ó10^-10
Chst11	0.388868	0.00656389
Rybp	0.388632	0.0336896
Plod1	0.387936	0.0052752
Usp35	0.387713	8,79√ó10^-05
Slc30a4	0.38752	2,46√ó10^-14
Moxd1	0.387113	0.000112867
Ostc	0.386714	0.000119517
Zfp136	0.386564	0.0176845
Tspyl2	0.385675	0.000522475
B4galt6	0.385613	0.0113622
Gata3	0.38551	0.0271145
Kif18b	0.38544	0.0010508
Cdk9	0.385382	0.00703427
Fads1	0.385297	0.00335728
Denr	0.385276	0.00354327
Ly6h	0.384571	0.0120567
Tmf1	0.38419	7,06√ó10^-16
AC113785.5	0.383767	0.0288774
Fads3	0.383639	9,44√ó10^-05
Maob	0.383469	0.000211393
Lrrc4b	0.383422	4,53√ó10^-06
Zfp324	0.383387	2,03√ó10^-06
Sgsm2	0.383283	1,43√ó10^-09
Taf5l	0.383106	4,85√ó10^-05
Smim5	0.382899	0.000276149
Creg1	0.382275	6,41√ó10^-05
P4hb	0.381939	2,76√ó10^-15
Dse	0.381907	0.0229815
Mthfs	0.381724	3,37√ó10^-06
Ccdc120	0.380677	0.0205613
Tbkbp1	0.380671	0.0281733
Naga	0.380492	1,68√ó10^-09
Ttc13	0.38023	6,44√ó10^-05
Inpp4a	0.380065	0.000619695
Smc2	0.379882	3,65√ó10^-09
Clcn3	0.379856	9,41√ó10^-12
AABR07068161.1	0.379618	0.0149848
Appbp2	0.379617	1,39√ó10^-09
Trim8	0.379558	7,38√ó10^-07
Cd47	0.379495	6,46√ó10^-06
Inka2	0.378992	0.0231954
Mospd3	0.377878	4,27√ó10^-06
Wnk3	0.37666	2,38√ó10^-06
Arse	0.37659	0.000209833
Morc2	0.376343	0.00863978
LOC108348250	0.376109	5,35√ó10^-13
Capn5	0.376091	1,17√ó10^-05
Mt-nd1	0.375992	0.0110387
Ndufs1	0.375763	8,72√ó10^-14
Ficd	0.375604	8,48√ó10^-07
Arpc1b	0.37533	7,14√ó10^-09
Mtcl1	0.375164	0.00503175
Gabbr1	0.374752	0.00100202
LOC100911769	0.374638	5,86√ó10^-05
Mzf1	0.374612	0.00243568
Rabep2	0.374494	0.000168008
Srgap2	0.374328	0.0024848
Rps6ka6	0.373866	1,24√ó10^-07
Snph	0.373618	0.00259785
Plekhb1	0.373433	0.0312301
Cd59	0.37223	2,82√ó10^-07
Pde4c	0.372109	0.00207189
Trmt112	0.371682	1,72√ó10^-07
Arhgap23	0.37144	0.0363777
Lnx1	0.370787	0.00159339
AABR07043098.1	0.370769	0.0379983
Rreb1	0.370239	0.0430299
AABR07063281.1	0.369729	2,70√ó10^-05
Rcor1	0.368681	0.00614876
Lrp8	0.368655	5,85√ó10^-09
AABR07031445.1	0.36851	0.015256
Purb	0.368411	0.000666697
Zfp385a	0.368188	0.0258035
Ccdc136	0.368	0.0455454
Zfp608	0.367661	0.00286216
Taf4	0.367483	0.00474878
Dlgap4	0.367183	4,60√ó10^-06
Parpbp	0.365986	0.00130121
Zfp532	0.365886	5,91√ó10^-05
Celsr3	0.365481	0.00853642
Sema4a	0.36531	0.00553494
Synj2bp	0.365305	0.000991027
Tapbpl	0.364655	0.0336774
LOC103689964	0.364643	0.00363084
Chst1	0.364494	0.0112142
Sap130	0.364371	0.00802722
Bbx	0.364057	3,79√ó10^-05
Prdm2	0.363992	0.0357242
Vopp1	0.363979	0.0415305
Sipa1l1	0.363881	0.00321923
Rragd	0.362865	0.00109693
Pum2	0.362491	0.0251885
Fjx1	0.362301	0.0216041
Rtn3	0.362237	0.00279162
Elac1	0.361901	0.000605179
Ncl	0.360672	0.00769936
Ccni	0.36065	0.000488373
Samd4b	0.360498	0.0252809
Oat	0.360426	1,85√ó10^-05
Cadm4	0.360178	0.00016519
Slc44a1	0.359608	8,41√ó10^-06
Clic4	0.35929	0.000149733
Mccc2	0.359184	9,11√ó10^-05
Snrnp200	0.359016	4,91√ó10^-12
Map9	0.35836	0.000284393
Mapk4	0.358352	3,09√ó10^-06
Cep192	0.357799	6,47√ó10^-07
Cdh22	0.357754	4,19√ó10^-06
Tspan2	0.357481	0.000195455
Mki67	0.357452	0.0012704
Pole2	0.357431	0.0302356
AABR07031734.2	0.357291	0.00134602
Cplane1	0.35718	0.00324957
Son	0.356353	7,77√ó10^-20
Tle2	0.356313	0.0313217
Rnf187	0.356157	4,16√ó10^-10
Tmem39a	0.355451	2,05√ó10^-05
Dennd2a	0.355438	0.00335565
Pde8a	0.355401	0.000979716
Ca5b	0.355256	0.00641706
Yipf2	0.354676	0.00062424
Csrnp1	0.354516	0.0190451
Etv6	0.354074	0.0284459
Mertk	0.354015	0.00486809
Bace2	0.35397	4,58√ó10^-09
Abracl	0.353851	0.00905737
LOC100911372	0.353361	1,48√ó10^-08
Mt-cyb	0.352744	0.0028273
Grn	0.352024	1,48√ó10^-16
Fads2	0.352007	0.000408119
Klhdc8b	0.351955	0.00542352
Bbs7	0.351773	0.00486161
Nefh	0.351741	1,88√ó10^-08
Wdr6	0.351534	2,87√ó10^-20
Retsat	0.350247	2,98√ó10^-07
Spsb4	0.350235	0.00757877
Scg3	0.350144	4,73√ó10^-11
Lrp5	0.350139	0.00208804
Sorbs2	0.350108	1,70√ó10^-07
Klhl8	0.349828	3,72√ó10^-10
St8sia3	0.349705	0.0184202
Ube2r2	0.349462	5,83√ó10^-10
Cptp	0.34912	0.0127117
Nphp4	0.349045	0.00728048
Crlf2	0.349043	0.00024508
Iqgap3	0.348909	0.000122919
Prrc1	0.348754	0.000181654
Tnrc6a	0.348696	1,80√ó10^-07
Tfe3	0.348362	0.0427139
Eif5a	0.348359	0.00696571
Dusp7	0.347656	0.00382818
Ccnb1	0.34761	4,05√ó10^-08
Nmnat2	0.347458	0.0365606
Gnpda2	0.34737	0.000168117
Rbm27	0.34711	1,23√ó10^-05
Tp53	0.34655	3,56√ó10^-05
Ddit3	0.346423	0.0171902
Rbp1	0.346002	0.000427046
Map1lc3a	0.345332	0.00023065
Nlrp1a	0.345127	3,24√ó10^-05
Ror1	0.345079	0.0194127
Erlec1	0.344873	1,20√ó10^-05
Hexb	0.344704	2,47√ó10^-07
Met	0.344677	9,47√ó10^-05
Sin3b	0.344399	1,10√ó10^-08
Zfp800	0.344009	2,91√ó10^-08
Pde9a	0.343661	0.027163
Nek7	0.343515	0.0181409
Hdac1	0.343407	1,95√ó10^-20
Dcakd	0.343156	1,26√ó10^-05
Igsf9b	0.3431	0.0238959
Hip1	0.342923	1,87√ó10^-06
Tpm4	0.342264	0.00224517
Klc1	0.342065	0.0102575
Zmynd8	0.341666	6,66√ó10^-07
Sap30	0.341233	0.00253093
Rnf216	0.341028	6,71√ó10^-05
Snw1	0.34053	0.0320521
Selenom	0.340132	0.00322552
St18	0.339713	2,05√ó10^-23
Rhbdf2	0.339713	0.0244357
Mbd3	0.339292	0.00762976
RGD1310951	0.339277	0.0230234
Dhx34	0.338776	0.01644
Plcb1	0.338383	8,68√ó10^-09
Mastl	0.338297	8,93√ó10^-13
Kif26a	0.338245	0.0011119
Rab4b	0.338181	0.000241209
Dusp16	0.337039	0.0128679
Ccl9	0.336755	0.0433467
Jrkl	0.33667	0.0135239
RGD1562310	0.336558	0.000305625
Fzd3	0.336522	0.0269953
Cxadr	0.336359	1,70√ó10^-06
Cstf2t	0.335857	0.00425836
Chga	0.335778	0.00321034
Cd200	0.334819	5,60√ó10^-06
Nek6	0.334643	0.00396645
Tbc1d2	0.334614	0.0454459
Pex26	0.334485	0.0033611
Rnf150	0.334456	0.0429743
Anxa2	0.33434	0.00322552
Gcdh	0.334067	3,18√ó10^-06
Fance	0.333864	0.000785588
Sec24d	0.333507	0.000384223
LOC108348172	0.33338	0.000548746
Lats1	0.333374	1,99√ó10^-05
Stk40	0.332912	4,65√ó10^-09
Ncdn	0.332534	8,41√ó10^-09
Zdhhc9	0.332515	2,89√ó10^-05
Agpat2	0.332159	0.00116564
Arpc4	0.332037	6,40√ó10^-05
Ina	0.331903	0.0491418
Pcsk2	0.331738	2,85√ó10^-11
Ppp2r2c	0.331725	5,05√ó10^-10
Gjd2	0.331645	7,66√ó10^-06
Crem	0.331242	0.000782938
Fchsd2	0.331172	0.0292473
Pnpla3	0.330721	0.0395543
Vwa7	0.330665	0.0155481
Llgl1	0.329966	0.0132589
Dclk2	0.329749	0.000158442
Lrrn2	0.329663	1,36√ó10^-05
Rnf157	0.329322	0.0116303
Pitpnm1	0.329292	4,70√ó10^-08
Zfp318	0.329098	0.00506474
Evl	0.328824	0.0209007
Natd1	0.328764	0.00328293
AABR07064873.1	0.328328	0.00359181
Enpp5	0.328196	1,05√ó10^-06
LOC108348175	0.32798	0.00793939
Vars1	0.327779	6,41√ó10^-07
MGC116202	0.327578	0.000117737
Gid4	0.327408	1,35√ó10^-05
Pde3b	0.326755	1,12√ó10^-06
Plppr2	0.326445	0.00753661
Ppp2r5b	0.325397	1,56√ó10^-08
Tnfrsf12a	0.325229	0.00239622
Ipo4	0.325026	0.0303875
Adcy6	0.324978	4,32√ó10^-05
Npdc1	0.324741	9,03√ó10^-09
Scn3b	0.324408	4,63√ó10^-16
Slc6a17	0.323775	0.000957655
Rapgef5	0.323527	2,32√ó10^-05
Vegfa	0.323423	2,39√ó10^-07
Epm2aip1	0.323373	0.000123397
AABR07017145.2	0.323326	0.0008516
Cdt1	0.323259	0.00152241
Slitrk6	0.323188	0.000608478
Arhgef17	0.32292	0.000482293
Ubr4	0.322146	0.0305761
Grcc10	0.321976	0.00115572
Spn	0.321508	7,09√ó10^-06
Abcc8	0.321498	1,66√ó10^-05
Tes	0.321489	2,13√ó10^-07
Espl1	0.320861	0.000862664
Nt5dc1	0.320686	0.0129248
Ptov1	0.320637	4,42√ó10^-07
Plk1	0.320457	0.000601991
Prpf3	0.320322	1,24√ó10^-06
Hpse	0.320252	0.00979522
Btg3	0.320149	5,68√ó10^-07
Paqr3	0.319901	0.0233357
Hpcal1	0.319834	0.00113931
Arhgef10	0.319031	0.0176818
Cdkn3	0.318744	8,42√ó10^-06
Abhd11	0.318541	0.000100023
LOC103692976	0.31836	0.00216181
Sall2	0.317746	0.00432616
Slc44a4	0.317658	0.000932811
Irak1	0.317652	1,00√ó10^-14
Ephb6	0.31706	0.0339363
Ctdsp1	0.317005	4,85√ó10^-05
Parva	0.316898	0.000953073
Fstl3	0.316894	0.0354359
RGD1307554	0.316873	0.0493137
Zfp687	0.316122	0.000184272
Get4	0.31454	0.0415801
Galnt7	0.313814	0.000112671
AC127084.5	0.313773	0.0167369
Slc31a1	0.313317	0.00215631
Isyna1	0.313255	0.017961
Zfp275	0.313205	0.000390374
Miga1	0.313142	0.0130203
Lzts3	0.31303	0.0344713
Trim32	0.31251	0.000218973
LOC690035	0.312405	0.0127342
Cd82	0.312043	0.00151063
Wipi1	0.311905	4,69√ó10^-06
Rbpj	0.311747	0.00227288
Xpr1	0.310683	0.0277325
Irf2bpl	0.310388	0.000526446
Ssr1	0.310254	6,79√ó10^-07
Gtf3c6	0.310243	0.0234907
Btbd8	0.310165	7,83√ó10^-05
Tfdp1	0.31009	1,19√ó10^-11
Arhgef40	0.309687	0.00226265
LOC100910540	0.309617	0.000136535
Calb1	0.30958	2,30√ó10^-05
Osbpl2	0.309557	0.0220806
Map7d1	0.309426	0.00098105
Glrx	0.309166	0.0159346
Wdr19	0.309166	3,26√ó10^-05
Apmap	0.308932	1,24√ó10^-06
Stag2	0.308784	1,89√ó10^-11
Zfp827	0.308774	0.016548
Kpna3	0.30868	0.0475181
Lingo1	0.308601	0.0336612
Tbcel	0.308517	0.0235827
Shroom3	0.308311	0.0254493
Lrch4	0.308057	0.0035495
Uso1	0.307706	0.023664
Gxylt2	0.307478	0.00143734
Rem2	0.30722	0.03441
Kcnj14	0.307162	0.0124284
Brwd1	0.307047	6,40√ó10^-05
Ptpn13	0.306331	0.0416564
Setd5	0.306101	2,65√ó10^-05
Akr1c19	0.306046	1,08√ó10^-05
Vbp1	0.305959	0.00171394
Itm2c	0.305938	6,56√ó10^-06
Atraid	0.305783	0.001127
Scrib	0.305137	7,95√ó10^-05
Tpmt	0.304493	0.0141922
Kif3a	0.304168	0.000354822
Myo1c	0.303651	5,30√ó10^-08
Ctsl	0.303591	9,87√ó10^-05
Itpr1	0.303362	3,62√ó10^-06
Pja2	0.303299	3,20√ó10^-05
Ets2	0.303005	1,35√ó10^-05
Usp32	0.302663	0.0495267
Ywhae	0.301877	0.000587497
Foxm1	0.301801	0.00575515
Shank3	0.301369	0.00199039
Dach1	0.300792	0.0202322
Aco1	0.300741	3,09√ó10^-06
Lrpap1	0.300679	2,16√ó10^-06
Enpp2	0.299953	0.0171575
Rcor1	0.299866	0.0166676
Tmed3	0.299275	0.000164679
Gabrq	0.299206	0.00449717
Plxnb2	0.299092	0.014518
Dnajb13	0.298896	0.018434
Ube2s	0.298729	1,47√ó10^-08
Tubg1	0.29833	0.00133102
Pias3	0.298103	0.000178605
Rtn1	0.297947	0.0122515
Maged2	0.297613	1,44√ó10^-06
Yae1	0.297251	7,18√ó10^-06
Polq	0.29715	0.000200698
Azin1	0.297149	0.0105555
Foxn3	0.297041	0.0214452
Ly49i4	0.296766	0.00169901
Mxd4	0.296631	1,28√ó10^-09
Mt-co3	0.296628	9,07√ó10^-09
Med13	0.296491	0.0143352
Chd5	0.295381	0.0342223
Arfip1	0.295314	3,70√ó10^-06
Slc9a2	0.295246	0.00753685
Lxn	0.293817	0.0205544
Npc2	0.292625	0.0110558
AABR07057423.1	0.292508	0.00569923
Gnai1	0.292423	0.00115799
Hnrnpa1	0.292404	0.020865
Cntrob	0.292261	0.0377614
Dbt	0.292037	0.00108971
Agtrap	0.291992	0.0311695
Dsc2	0.291775	0.01175
LOC100125367	0.291756	0.0132018
Jazf1	0.291317	0.012646
Tmem63a	0.291093	5,86√ó10^-05
Ppib	0.291	5,19√ó10^-07
Cenpm	0.29095	0.000629582
Sdc1	0.290747	3,82√ó10^-06
Rab11fip4	0.290233	2,86√ó10^-05
Qpct	0.290152	0.00185633
Nbeal2	0.289882	0.00673233
Gaa	0.289716	2,01√ó10^-12
Smpd2	0.289652	0.0385591
Wfs1	0.289642	0.0142458
Pard6b	0.289622	0.00292774
Dcaf10	0.289295	1,41√ó10^-05
Ercc3	0.289113	0.00166005
Inppl1	0.288754	0.000459716
Clu	0.288651	5,35√ó10^-06
Card9	0.288205	0.0399871
Rabac1	0.28817	0.000890849
Alkbh6	0.287994	0.000421492
Apeh	0.287793	0.000730739
Rnf215	0.287786	0.000619233
Ireb2	0.287728	0.0239161
Cabin1	0.287562	0.00346866
Glb1	0.287082	0.000848522
Kcnh3	0.287077	0.0130203
Fcho1	0.286816	0.00456128
Pcmtd1	0.28671	2,60√ó10^-06
Pask	0.286703	0.00299114
Scn8a	0.286392	0.0421106
Edem2	0.286379	0.000712611
AABR07026291.1	0.285674	0.0102972
Cpt1b	0.285469	0.0292473
Dhodh	0.284708	0.0489055
Cnnm4	0.284704	0.000292986
Cntrl	0.284694	0.00313349
Zbtb5	0.2844	0.00587962
Lsm7	0.284395	6,63√ó10^-05
Shox2	0.284263	0.00753661
Tmem160	0.284032	0.0122529
Rai2	0.283893	0.00561612
Smim24	0.283885	0.0236103
Mta3	0.283712	0.0182145
Arsb	0.283545	9,78√ó10^-09
Ccdc50	0.283361	0.00410373
Shisal1	0.28326	0.00413277
Tmod2	0.28318	0.0113103
Tmc4	0.282847	0.000189319
Ckap2	0.282277	4,19√ó10^-07
Myrip	0.282268	0.00090717
Ino80e	0.282228	0.00940449
Phrf1	0.282212	0.0449108
Arl5b	0.282049	0.0459291
Atg16l2	0.281988	0.022201
Abhd16a	0.281448	0.0149864
Kif5b	0.281382	1,00√ó10^-05
Usp34	0.281301	0.0444071
Ttpal	0.281269	0.000129298
Fam117a	0.281142	0.000508521
Mycl	0.280427	0.000563979
Resf1	0.280296	1,56√ó10^-08
Cnot7	0.280175	2,90√ó10^-06
Rab11fip1	0.280139	0.000796238
Gabpa	0.280038	3,31√ó10^-06
Smad4	0.279536	4,78√ó10^-07
Cbl	0.279472	0.0303251
Pias2	0.279289	0.00773977
Gnas	0.279268	5,54√ó10^-10
Idh1	0.278741	0.000589961
Glmp	0.278452	0.00219939
Cnih2	0.278318	1,48√ó10^-08
Ivns1abp	0.278281	0.00308997
Usp21	0.277978	0.0275555
Atg2a	0.27787	0.0115589
Cd2ap	0.277846	0.0391928
Mcm6	0.27772	2,67√ó10^-10
Enoph1	0.277702	9,99√ó10^-05
Adamts10	0.277436	0.000756303
Akap13	0.277186	0.021891
Hif1a	0.277084	4,80√ó10^-07
Cars2	0.277007	0.0169412
Hspa13	0.276647	0.000482473
Ttc7a	0.276632	0.0107907
Pkmyt1	0.276235	0.00259785
Tomm40	0.276189	2,08√ó10^-06
RGD1564801	0.275974	0.0434745
Nipal3	0.275874	0.0334107
Ddost	0.275141	3,24√ó10^-07
Cbx3	0.27483	3,36√ó10^-08
B4gat1	0.274766	0.000325437
Stam2	0.274404	0.0018575
Ncaph2	0.274041	0.000136303
Dact2	0.273317	0.00324957
Dyrk1a	0.273306	0.000101765
Carmil3	0.273085	0.0283557
Myo9a	0.272832	0.0316969
Cnn3	0.272784	1,94√ó10^-09
St3gal2	0.272615	0.00384336
Slc45a4	0.272593	0.0257148
Klf16	0.272546	0.00215373
Kifbp	0.272437	0.000244777
Hspa14	0.272382	0.000232366
Slc29a4	0.271935	0.000304919
Usp13	0.271207	0.00218839
Ddx3x	0.271043	1,11√ó10^-06
Kifc1	0.270471	9,72√ó10^-05
Cdc6	0.270182	0.000152417
Armc6	0.270037	0.000757885
Rap1b	0.270017	0.00231527
Mindy2	0.269746	0.0193768
Cdca3	0.269728	0.00103397
Lmf2	0.269671	0.00117864
Ogfod3	0.269474	0.00147647
Ube2t	0.269205	0.00578419
Pros1	0.269128	0.000559578
Gne	0.268617	0.00126947
Cul3	0.268431	0.00115556
Prkag2	0.268275	0.0345575
Arhgef9	0.268034	0.0209022
Stt3b	0.267669	2,63√ó10^-08
Ppat	0.266904	1,59√ó10^-09
Cand2	0.266895	4,01√ó10^-07
Nab2	0.26672	0.0453687
Itga6	0.266624	0.00418763
Dapk1	0.266574	0.0053658
Phf13	0.266568	0.0389483
Impdh1	0.266451	9,02√ó10^-05
Mat1a	0.266279	0.00304949
Med15	0.266172	0.044859
Fam111a	0.265921	7,57√ó10^-06
Tafa5	0.265919	0.000110503
Qpctl	0.265685	0.0161682
Prkci	0.265487	0.00152716
Naglu	0.2654	0.00219939
Ucp2	0.265099	0.0117456
AABR07006957.1	0.264617	0.0147216
Slc38a4	0.26457	7,70√ó10^-06
Mgat5	0.264554	0.0494057
Pi4k2b	0.264321	0.000559915
Deptor	0.264028	0.0150911
Ptpn9	0.263893	0.000360962
Agbl5	0.263878	0.0313604
Pigs	0.263707	5,43√ó10^-06
Snapc4	0.263213	0.0411944
Dnajb9	0.262854	0.0200669
Dpagt1	0.262557	0.00773655
Mcm2	0.26253	1,72√ó10^-06
Caskin1	0.261878	0.0417806
Glcci1	0.2611	0.00111432
Clasp1	0.260929	0.00023044
Anp32e	0.260836	5,33√ó10^-05
AC131360.2	0.260701	0.0363106
Zmym2	0.260506	0.0317941
Suv39h1l1	0.260504	1,21√ó10^-05
Pgbd5	0.260427	0.0145626
Plekhg6	0.260021	0.00493085
Spcs3	0.259857	0.000396662
Arc	0.259622	0.0107535
Kdelr2	0.259611	2,00√ó10^-05
Dnajb5	0.259048	0.00183495
Tubb4a	0.258858	0.018075
Manea	0.258539	0.00507082
Ing1	0.258486	0.0166423
Fundc2	0.258346	0.000356046
Mtnr1a	0.258122	0.00248371
Atp2a2	0.25792	6,63√ó10^-10
Plekhg3	0.257831	0.00207031
Slc35d3	0.257452	0.00701026
Prelid1	0.257396	0.00321346
Snrnp27	0.257057	0.000363209
Trappc9	0.257033	0.000345177
Trub1	0.256734	0.0451386
Btrc	0.256536	0.000324823
Golgb1	0.255841	0.00841216
Atp5pf	0.25553	0.0265099
Wdr70	0.255471	0.0163266
Dlg3	0.255271	0.0200641
Schip1	0.254849	0.00207445
Sec16a	0.254732	0.00527143
Mtf2	0.254691	0.000907641
Uspl1	0.254265	2,33√ó10^-07
Ankrd17	0.254221	0.00103118
Atf2	0.254194	0.00447352
Xbp1	0.254023	0.000904803
Acsl5	0.25396	1,27√ó10^-05
G2e3	0.25393	4,47√ó10^-05
Ube2o	0.253768	0.0302356
Klhl21	0.253587	0.0065293
Ift22	0.253558	0.00294247
Ranbp17	0.253547	0.00263675
Zfp365	0.253322	0.0301781
Slc10a7	0.252836	0.0057477
Rpa3	0.252546	0.00176627
Sub1	0.252531	0.000866544
Alms1	0.2524	0.00129718
Zfp706	0.252178	2,70√ó10^-05
Tnpo1	0.251408	5,94√ó10^-09
Gins3	0.251343	0.00928536
Man2a2	0.250821	0.00166085
Rgs19	0.250764	0.0446983
Ptar1	0.25062	0.000390471
Zbed3	0.250311	0.0155463
Zfp526	0.250212	0.0200899
Raver1	0.250134	0.0211468
AABR07021988.1	0.249846	2,66√ó10^-09
RGD1563365	0.249521	0.00541394
Madd	0.249474	0.0467859
Secisbp2l	0.249386	0.049469
Srsf4	0.249342	0.00589738
Grina	0.249228	6,59√ó10^-08
Impa1	0.249224	7,16√ó10^-05
Pan3	0.249215	0.000396662
Pigu	0.249066	0.0168447
Cnot3	0.248965	0.0354331
Dapk3	0.248787	0.0188621
Hspa4l	0.248778	0.00016889
Ap3b2	0.248652	4,87√ó10^-06
Zfp592	0.248581	0.00737035
Nnt	0.247894	0.0300827
Aspm	0.247829	2,33√ó10^-06
Jmjd6	0.247811	0.000474261
Chpf	0.247663	0.000152417
Ttc39b	0.247584	0.0112325
Fryl	0.247553	0.0148862
Lamp2	0.2475	0.000372203
Kalrn	0.247299	0.0072991
Usp45	0.24725	0.00395659
Dek	0.247211	0.000133266
Il3ra	0.247046	0.000884146
Kpna1	0.246959	2,93√ó10^-06
Usp25	0.246891	0.00670683
Ncapd2	0.24685	0.000167075
Ndrg4	0.246756	0.000157606
Ankrd50	0.245686	0.0436399
Fam117b	0.245654	0.0302934
Gcat	0.245345	0.0275894
Nsmce1	0.245312	0.000720216
Rxra	0.245115	0.0111049
Togaram1	0.245091	0.0199142
Cnpy3	0.244964	0.001849
Nudt3	0.244838	0.00323473
Ankrd13d	0.244836	0.000158442
Cpn1	0.244805	0.000923492
AABR07071876.1	0.244803	0.0319898
Ptbp3	0.244695	0.000160668
Plcl2	0.244441	2,34√ó10^-08
Gdf11	0.244334	0.00153769
Pign	0.244216	0.000488967
Amigo1	0.244139	0.000392537
Fyttd1	0.244076	0.00393906
Htra2	0.243935	0.00153319
Tmed10	0.243928	1,54√ó10^-06
Megf8	0.243852	0.00231599
Usp36	0.243288	0.000736068
Pcnx3	0.242777	0.0298443
Vps54	0.242713	6,12√ó10^-05
Trim46	0.242699	0.00807531
Rai14	0.24269	0.0133552
Wdr45b	0.24245	1,64√ó10^-05
Crmp1	0.242343	0.00379321
Zc3h10	0.242197	0.0232499
Foxk2	0.241387	5,83√ó10^-07
Pkp4	0.241229	0.00742988
Podxl2	0.24074	0.00507702
Lztr1	0.240425	5,73√ó10^-06
Selenok	0.240264	0.00121695
Spr	0.240146	0.00494526
Phlpp1	0.240081	0.0480264
Plpp5	0.239858	0.0141849
Nr3c1	0.23977	1,90√ó10^-05
Tpst1	0.239604	0.0053023
Sec61a1	0.239402	1,54√ó10^-06
Znrf2	0.23928	3,15√ó10^-05
Sirpa	0.239242	0.040417
Tmx1	0.2392	0.000215415
Acsl4	0.23918	0.0147171
Ivd	0.238322	2,12√ó10^-06
Surf4	0.238211	0.000236968
Mboat7l1	0.237849	0.00197435
Cks2	0.237536	0.00328019
Dennd5a	0.237427	4,87√ó10^-09
Akt3	0.236621	0.001633
Lap3	0.236216	0.000107688
Erbin	0.235898	0.000520119
Capn1	0.235836	0.00418763
Lsm3	0.235772	0.0414485
Rad18	0.235616	1,39√ó10^-05
Rab31	0.235428	0.0438267
Dcp1a	0.235411	0.0122508
Bag4	0.235361	0.0100361
Zfp330	0.235207	0.00932751
Kdm5c	0.23481	0.00354327
Atp8b1	0.234156	3,11√ó10^-12
Grk3	0.233998	0.000202082
Ldlr	0.233869	0.00578361
AABR07001382.1	0.233854	0.00801706
Pi4ka	0.233734	0.0152289
Zfc3h1	0.233654	0.0345064
Mtus1	0.23362	2,66√ó10^-05
RGD1565616	0.233505	0.0374629
Six4	0.23347	0.0323974
Tm9sf3	0.23314	0.0110383
Etv1	0.233013	2,23√ó10^-06
Tshz1	0.232591	0.00382971
Ubap2l	0.232444	0.00882382
Carmil1	0.23231	0.000672054
Cpt1a	0.232163	0.00199476
Flot2	0.231291	5,76√ó10^-06
Sdf4	0.230892	5,07√ó10^-05
Tgoln2	0.230076	2,78√ó10^-10
Tcn2	0.229966	0.0265219
Rpn2	0.229774	3,78√ó10^-05
Mpzl1	0.229749	0.0139272
Gtpbp2	0.22971	0.0229998
Itga3	0.229682	0.046208
Tex261	0.229581	0.000936517
Lyn	0.229568	0.00233075
Gtf3c4	0.229537	0.000727259
Cdhr2	0.228676	1,07√ó10^-05
Sel1l	0.228568	0.000172573
Dnajb12	0.228311	0.000317657
Etnk1	0.228293	0.00597459
NEWGENE_1582771	0.228173	0.0254265
Agfg2	0.227941	0.00130101
Topors	0.227777	8,71√ó10^-05
[truncated: 463 more rows]
