# Supplementary material for: GPR162 is a beta cell CART receptor
Source: iScience. 2023 Nov 10;26(12):108416. doi: 10.1016/j.isci.2023.108416 (PMC10709007; doi:10.1016/j.isci.2023.108416)
Supplement: Table S5. Genes downregulated by Gpr162 KD, related to Figure 1 [file mmc6.xlsx]

## Sheet: Sheet1
Downregulation by Gpr162 KD
Gene	FC	padj
G6pc	-3.76182	0.000923492
Rnase4	-3.39726	0.000322275
Snx31	-2.99188	1,14√ó10^-14
AABR07072400.2	-2.71504	0.00221128
AABR07071482.1	-2.69036	0.00501403
Adamts8	-2.56627	2,95√ó10^-52
Potem	-2.53477	8,21√ó10^-07
AABR07016572.1	-2.48015	1,56√ó10^-12
Adcy2	-2.42245	0.00351025
Acer1	-2.38389	1,32√ó10^-36
Olfml1	-2.28806	1,26√ó10^-06
Il2rb	-2.26563	7,46√ó10^-29
Lamc3	-2.06133	2,64√ó10^-06
Prok2	-1.97321	3,71√ó10^-43
Anxa1	-1.96874	0.0150112
Rasgrp2	-1.95171	1,75√ó10^-51
Dtx1	-1.93995	1,54√ó10^-27
Calhm2	-1.93595	0.00207649
LOC681180	-1.93509	0.00131699
Ppp1r3c	-1.8981	4,36√ó10^-29
Myh7b	-1.87642	1,04√ó10^-29
LOC100302465	-1.84587	0.0332699
Tmem140	-1.80784	8,71√ó10^-05
Mmp17	-1.80654	4,20√ó10^-73
SNORD36	-1.78413	0.0100989
U6	-1.7833	0.0325837
Myo1a	-1.69311	3,65√ó10^-09
LOC688553	-1.68593	7,46√ó10^-07
Gpr160	-1.68449	0.00243867
AABR07049389.1	-1.65964	0.0112067
LOC100911854	-1.65527	0.0477492
Cd40	-1.64491	1,70√ó10^-05
Mctp1	-1.64434	2,54√ó10^-47
Ralyl	-1.62216	1,43√ó10^-64
Cped1	-1.60217	3,05√ó10^-09
Plscr4	-1.59842	0.00251864
RT1-S2	-1.58121	6,74√ó10^-36
Slc26a4	-1.56199	1,04√ó10^-07
Lrrc34	-1.55432	0.00808504
AABR07014259.1	-1.55208	0.0363293
Rgs22	-1.54878	9,87√ó10^-59
NMS	-1.53027	0.0226317
Cfap43	-1.52226	3,55√ó10^-08
Sp6	-1.49247	0.034249
Crispld1	-1.4823	0.0138652
AABR07044388.2	-1.46823	5,62√ó10^-13
Tmc3	-1.46813	0.0147796
Gpr162	-1.46691	1,14√ó10^-16
Cyp4f1	-1.45537	3,28√ó10^-70
Crabp2	-1.4505	0.00597554
Trim80	-1.4417	1,35√ó10^-13
Tm6sf2	-1.42638	1,17√ó10^-106
Fgd2	-1.41925	3,41√ó10^-09
Inka1	-1.41693	6,61√ó10^-06
Sspo	-1.41202	0.00378465
AC130391.3	-1.4044	0.00106309
RGD1564865	-1.39135	1,53√ó10^-09
Cdc42ep5	-1.39113	0.0189286
AABR07058745.1	-1.38441	3,03√ó10^-07
RT1-CE1	-1.35643	2,35√ó10^-06
AABR07049903.1	-1.35282	0.0254096
AABR07053850.1	-1.3421	0.00102007
Pla2g2c	-1.34152	0.0233967
Metazoa_SRP	-1.33702	0.0347418
AABR07050134.1	-1.32395	0.0249777
Capn9	-1.32346	0.00455421
Cd300lf	-1.31985	1,70√ó10^-12
LOC689725	-1.31836	0.00128606
Mycn	-1.31646	4,74√ó10^-06
AABR07060519.1	-1.31161	2,73√ó10^-10
Ptchd4	-1.30405	0.0441523
Matk	-1.29844	2,02√ó10^-54
Rnd1	-1.28489	1,23√ó10^-29
Col5a2	-1.27617	0.0129511
Nipal4	-1.26614	0.0284029
Col5a3	-1.26383	1,60√ó10^-16
Upk3a	-1.25725	4,24√ó10^-05
Cyp2s1	-1.24744	5,63√ó10^-13
Ar	-1.23394	7,24√ó10^-10
Arpp21	-1.22966	8,55√ó10^-05
Pla2g2f	-1.22831	9,70√ó10^-14
ENSRNOG00000056200	-1.22564	0.00522758
AABR07005633.1	-1.22343	0.000248
Gsta1	-1.22044	0.0192164
Clcn4	-1.21512	3,35√ó10^-12
Lgi3	-1.20568	4,76√ó10^-21
Ihh	-1.20343	0.0136545
Marchf10	-1.20215	3,37√ó10^-06
AABR07044362.2	-1.1873	0.000675616
LOC500475	-1.18522	2,83√ó10^-06
Srd5a1	-1.17763	6,07√ó10^-34
Zp4	-1.17162	0.00113283
Notch3	-1.15251	0.000111243
Gpm6a	-1.14115	2,11√ó10^-21
Cilp2	-1.14089	6,34√ó10^-13
Ptpre	-1.13995	5,61√ó10^-31
Lrp2bp	-1.12662	0.0312104
ENSRNOG00000054529	-1.12626	0.0275555
Tmem38a	-1.11781	2,32√ó10^-59
RGD1310495	-1.11515	0.0199138
Nxnl2	-1.11454	0.00538406
Gria4	-1.10113	5,10√ó10^-07
Cx3cl1	-1.09824	3,16√ó10^-10
Slc2a4	-1.0972	5,27√ó10^-16
AABR07044362.1	-1.09223	0.0413778
AABR07032520.1	-1.0898	1,74√ó10^-06
AABR07055162.1	-1.08538	0.0110892
AABR07015812.1	-1.08509	0.0194812
ENSRNOG00000052573	-1.0828	0.00311339
Trim50	-1.07955	0.00483167
Slc22a1	-1.0733	0.0117956
Mosmo	-1.06556	8,65√ó10^-06
Ptprh	-1.0627	0.00970378
LOC100912564	-1.04491	0.00822047
Prxl2a	-1.04444	4,46√ó10^-18
Fgd4	-1.01984	4,34√ó10^-19
Lrrc18	-1.01875	6,94√ó10^-05
Adarb1	-1.01618	6,58√ó10^-45
Rorc	-1.01244	3,04√ó10^-59
Zmat4	-1.00467	7,15√ó10^-25
ENSRNOG00000056599	-1.00398	0.0147
Micalcl	-0.999718	2,13√ó10^-13
Adora2b	-0.999566	4,75√ó10^-34
AABR07043354.1	-0.994623	0.00844638
ENSRNOG00000055390	-0.991705	0.0348129
Rgcc	-0.988855	0.00172409
ENSRNOG00000057923	-0.987558	0.0486708
Prodh1	-0.987005	1,43√ó10^-06
Cspg5	-0.984435	4,22√ó10^-34
Brinp2	-0.983169	4,75√ó10^-34
Gas7	-0.978847	2,11√ó10^-27
Dglucy	-0.978184	1,98√ó10^-05
Aloxe3	-0.972601	5,53√ó10^-19
Trpc3	-0.96922	0.00983401
Slc16a1	-0.968997	5,70√ó10^-07
Rida	-0.961942	3,27√ó10^-34
Slc12a4	-0.961431	2,69√ó10^-15
Rps6ka5	-0.959937	3,14√ó10^-61
PCOLCE2	-0.958096	3,55√ó10^-09
Tenm4	-0.957847	8,97√ó10^-07
Eepd1	-0.95544	4,69√ó10^-19
AABR07026058.1	-0.949889	0.000713884
Rab33a	-0.948101	8,03√ó10^-06
Aif1l	-0.945483	5,44√ó10^-33
Cpne9	-0.944089	2,75√ó10^-09
LOC360919	-0.938893	1,28√ó10^-05
Lcat	-0.932989	0.00258401
Gpr179	-0.931649	0.000769946
Barx2	-0.928891	2,05√ó10^-12
AABR07066677.1	-0.928724	0.015491
Phkg1	-0.928262	9,26√ó10^-38
LOC685203	-0.926564	2,53√ó10^-08
Cplane2	-0.926521	8,73√ó10^-22
Grik2	-0.920316	0.000925512
ENSRNOG00000053606	-0.919915	0.0229809
Dnaaf5	-0.917134	3,39√ó10^-43
Slc8a2	-0.916191	4,18√ó10^-39
Tas1r1	-0.915849	1,08√ó10^-23
Pygl	-0.914638	1,93√ó10^-12
Cdk5r1	-0.90818	1,49√ó10^-32
Rpph1	-0.906964	0.017743
Slc20a2	-0.906468	2,21√ó10^-58
Fstl5	-0.90531	1,70√ó10^-21
Fam124a	-0.90482	1,41√ó10^-13
Slc4a4	-0.904579	9,56√ó10^-17
Hspa12a	-0.902886	1,62√ó10^-34
Tceal6	-0.900478	3,01√ó10^-09
Acan	-0.893765	3,21√ó10^-07
Kcnq4	-0.893602	0.00021361
LOC500877	-0.890088	0.0319192
St6gal1	-0.888152	2,64√ó10^-21
Impa2	-0.886836	1,25√ó10^-31
Ifi30	-0.88453	2,11√ó10^-37
Plcxd3	-0.879193	5,09√ó10^-66
Tmem215	-0.878699	7,58√ó10^-37
Acot4	-0.873178	7,61√ó10^-05
Tnfrsf14	-0.87294	0.0133944
Dennd2d	-0.871981	6,98√ó10^-14
Hes1	-0.870722	3,00√ó10^-07
Wdr93	-0.868159	0.0164972
Aldob	-0.867907	0.0150017
Piwil2	-0.867285	0.00672883
LOC100911489	-0.864574	0.000368839
Epha10	-0.863738	0.0123964
Ntn1	-0.859681	1,11√ó10^-37
Jakmip3	-0.858112	2,46√ó10^-14
Edil3	-0.853852	0.000268671
Cryba2	-0.850971	2,53√ó10^-08
Ccdc33	-0.848566	0.044731
AABR07012583.1	-0.847549	0.0330321
Ggta1	-0.846026	6,39√ó10^-10
Pfkfb4	-0.845078	4,14√ó10^-14
Stbd1	-0.843099	1,12√ó10^-05
Metazoa_SRP	-0.84251	0.0410437
Limd1	-0.839335	1,17√ó10^-07
Hdc	-0.837206	0.00527289
Ttc25	-0.836518	1,32√ó10^-30
Itga2b	-0.83399	0.0123368
Postn	-0.83155	0.00553648
Islr2	-0.820433	0.000285605
Ankrd6	-0.814231	0.00554762
S100a4	-0.807557	1,00√ó10^-12
Ciart	-0.805028	0.000307174
Akap2	-0.802251	0.00652934
Mfap3l	-0.800924	8,31√ó10^-12
Corin	-0.799869	5,91√ó10^-11
Rassf8	-0.79925	5,17√ó10^-27
Smpdl3a	-0.798025	8,24√ó10^-06
Jakmip1	-0.797511	2,71√ó10^-15
AABR07000738.1	-0.795889	0.0376859
Mxi1	-0.795596	3,60√ó10^-34
Spata2	-0.794611	1,71√ó10^-15
Ceacam1	-0.794258	8,60√ó10^-32
Txnip	-0.791316	2,72√ó10^-22
Orai2	-0.786668	2,62√ó10^-28
U1	-0.784994	0.0321575
P2rx3	-0.784857	0.000330915
Metazoa_SRP	-0.782762	0.0111175
Fhl2	-0.781475	4,44√ó10^-10
Fzd9	-0.780714	0.00262049
Agpat3	-0.780435	2,68√ó10^-63
Rgs10	-0.779589	6,48√ó10^-09
Sgtb	-0.778094	7,21√ó10^-31
Il6r	-0.775721	1,31√ó10^-27
Sgms2	-0.775103	4,28√ó10^-13
Pot1b	-0.773479	2,11√ó10^-05
LOC108348048	-0.77212	0.0119109
Dnph1	-0.772097	7,18√ó10^-12
Nop10	-0.770802	4,17√ó10^-24
Rec114	-0.767725	0.0478135
Sult1d1	-0.766875	0.00092678
Khk	-0.765528	0.000364405
Ush2a	-0.765366	9,51√ó10^-07
Psph	-0.765323	1,48√ó10^-08
Camk2n1	-0.764717	2,33√ó10^-24
Cxcl16	-0.764352	3,30√ó10^-10
Fhod3	-0.761563	1,27√ó10^-08
Unc5a	-0.760556	2,72√ó10^-09
Gpr176	-0.757708	3,96√ó10^-13
Kcnk12	-0.755887	1,65√ó10^-06
AABR07001099.2	-0.753251	2,47√ó10^-08
Egln3	-0.751713	2,15√ó10^-08
Rn7sl1	-0.750537	0.0149974
AC135142.1	-0.748364	0.0494137
AABR07008030.1	-0.747089	3,05√ó10^-06
Gna14	-0.7466	0.0320328
Camk2a	-0.746571	0.00280759
Tiparp	-0.746414	7,86√ó10^-13
Slco4c1	-0.745948	0.0320328
Bri3	-0.745403	1,09√ó10^-16
Nme3	-0.745139	6,40√ó10^-14
Rpp25l	-0.744017	7,61√ó10^-15
Kcne2	-0.74175	0.00380639
U5	-0.740991	0.0126705
Gpr155	-0.739538	2,02√ó10^-05
Hpgd	-0.73469	1,26√ó10^-20
Vwa5a	-0.732815	7,68√ó10^-13
Msrb2	-0.732171	1,72√ó10^-09
LOC100911668	-0.72841	2,08√ó10^-10
Acss2	-0.725585	6,67√ó10^-30
Shc2	-0.724951	1,54√ó10^-18
Spata13	-0.724627	4,91√ó10^-10
Aldh1a1	-0.723908	0.012573
Cnksr2	-0.721918	2,63√ó10^-05
Tpk1	-0.721883	1,35√ó10^-09
Prex1	-0.721656	1,28√ó10^-24
Slc7a11	-0.721526	2,93√ó10^-06
Gfod1	-0.721277	4,71√ó10^-06
AABR07019209.2	-0.72086	0.0150017
Rpia	-0.720368	8,31√ó10^-15
Jhy	-0.719449	0.00116746
AABR07066700.1	-0.718537	3,20√ó10^-20
Chst8	-0.717478	3,33√ó10^-05
Mylip	-0.715415	2,19√ó10^-15
Il17rb	-0.714873	2,01√ó10^-19
Chdh	-0.713095	1,25√ó10^-38
Pnliprp2	-0.712768	0.0216121
SNORD28	-0.71127	0.0321575
Spry2	-0.709855	3,20√ó10^-07
Slc38a3	-0.709712	5,61√ó10^-43
Mcoln3	-0.709134	1,50√ó10^-06
Ffar4	-0.708881	1,82√ó10^-09
Hapln3	-0.70716	0.00578419
Kmt5a	-0.704266	2,47√ó10^-15
Scn7a	-0.703475	1,43√ó10^-12
Apbb3	-0.702667	2,83√ó10^-20
Prkaa2	-0.702539	2,05√ó10^-23
Il15	-0.701449	3,65√ó10^-05
Slc12a6	-0.700222	3,76√ó10^-16
AABR07010705.1	-0.699047	5,84√ó10^-09
LOC691921	-0.6988	1,38√ó10^-05
Pgm5	-0.698691	0.00204727
Il18	-0.698613	0.0374942
ENSRNOG00000057490	-0.695185	0.00735103
Fars2	-0.688619	8,21√ó10^-28
AC105648.7	-0.685972	0.0332543
Ccnd2	-0.685693	3,68√ó10^-18
Nphs1	-0.684884	5,04√ó10^-05
LOC102556347	-0.683678	6,39√ó10^-20
Slc15a2	-0.682456	8,99√ó10^-14
Acaca	-0.682342	4,90√ó10^-15
Hes6	-0.679455	1,78√ó10^-13
Nlgn1	-0.678482	1,47√ó10^-07
Camkk1	-0.677402	2,31√ó10^-13
Akna	-0.675668	0.0336774
Dnah12	-0.675593	4,78√ó10^-05
Irf7	-0.674939	4,41√ó10^-06
Pgap4	-0.673716	3,44√ó10^-09
Nek1	-0.672821	8,29√ó10^-13
Rnf112	-0.670754	4,41√ó10^-10
Galnt5	-0.668913	7,57√ó10^-10
RGD1309779	-0.668138	1,80√ó10^-07
Tll1	-0.667038	4,99√ó10^-26
Enpp3	-0.666927	1,07√ó10^-08
Atp1a2	-0.666903	0.0403101
Cript	-0.666797	4,08√ó10^-11
Uprt	-0.66678	1,61√ó10^-12
Pklr	-0.666386	2,50√ó10^-16
Stxbp5l	-0.666256	1,24√ó10^-17
F11r	-0.665128	2,36√ó10^-17
AABR07060833.1	-0.664191	0.000694603
Clec2g	-0.663501	0.000163489
Ppp1r14c	-0.663207	8,51√ó10^-08
Herc6	-0.663002	0.00457165
Nmt2	-0.662188	8,46√ó10^-28
Ncam2	-0.6607	6,57√ó10^-07
Lrrc73	-0.658567	2,83√ó10^-05
Kif17	-0.653279	0.0161937
Dmac2l	-0.651572	0.0111833
Pmvk	-0.65118	2,78√ó10^-10
Gas6	-0.65103	2,26√ó10^-11
Ppp2r3c	-0.65094	1,87√ó10^-09
SNORA73	-0.650599	0.0460152
AY172581.14	-0.650517	0.0391589
AABR07019209.1	-0.650302	0.0232171
Ppfia2	-0.64989	1,08√ó10^-05
Shbg	-0.648932	0.00592039
Synpo	-0.647988	0.0399024
G3bp2	-0.64522	1,46√ó10^-18
LOC499331	-0.643161	1,94√ó10^-14
LOC108348114	-0.642351	6,39√ó10^-21
Fut8	-0.642342	1,50√ó10^-09
Ribc1	-0.642245	0.00125943
RGD1305807	-0.64113	7,10√ó10^-26
Swap70	-0.639646	6,43√ó10^-09
Rdx	-0.638068	1,09√ó10^-06
Bok	-0.636703	7,50√ó10^-09
Sdhaf4	-0.636684	0.00126947
Cyp2c23	-0.634715	0.00669315
Sema6d	-0.634697	7,76√ó10^-15
Prex2	-0.634014	0.01528
Arid3b	-0.631557	5,33√ó10^-06
Rprml	-0.629358	4,35√ó10^-15
Acadm	-0.628797	7,19√ó10^-11
Metap1d	-0.628125	0.0029228
Lgals9	-0.626968	1,89√ó10^-15
Cdc7	-0.626578	1,02√ó10^-08
Tmtc1	-0.625992	3,95√ó10^-07
Sh2d5	-0.625951	3,13√ó10^-16
Espn	-0.625273	0.00159473
Npnt	-0.623908	0.000690323
Med8	-0.623252	1,82√ó10^-12
Txnrd2	-0.623227	3,73√ó10^-15
Slc12a8	-0.622544	1,28√ó10^-15
Ccp110	-0.621496	3,30√ó10^-20
Cd83	-0.619465	3,01√ó10^-05
Bhlhe40	-0.619123	7,34√ó10^-23
RGD1561648	-0.618174	0.0285275
Tmem169	-0.617203	2,26√ó10^-12
Zdhhc15	-0.616745	4,19√ó10^-11
Arrdc4	-0.61644	1,36√ó10^-11
Inpp4b	-0.615017	2,59√ó10^-14
Lnpk	-0.614213	2,14√ó10^-12
Tbc1d16	-0.613583	4,58√ó10^-08
Ell2	-0.612648	1,04√ó10^-16
Hrh3	-0.612562	0.0228219
Lingo4	-0.61167	1,52√ó10^-05
Cklf	-0.610466	0.0193875
Fam102b	-0.610131	4,79√ó10^-09
Itprid2	-0.609619	5,42√ó10^-13
AABR07043523.1	-0.608479	0.00110434
Adap2	-0.608469	0.0361768
Slc6a15	-0.606532	3,52√ó10^-05
LOC100911766	-0.605616	2,55√ó10^-16
LOC108348173	-0.60495	0.00413633
Hook2	-0.604455	4,27√ó10^-19
Cav1	-0.602532	0.00592703
Amn1	-0.601057	6,04√ó10^-12
Pdhx	-0.600171	7,78√ó10^-15
Lct	-0.598895	0.0142152
Sstr1	-0.598733	1,89√ó10^-06
Kbtbd8	-0.598506	1,06√ó10^-11
Dlat	-0.59729	4,80√ó10^-22
LOC691083	-0.595586	0.00320039
Zbed4	-0.594084	1,14√ó10^-17
U5	-0.593946	7,54√ó10^-05
Nqo1	-0.593436	3,49√ó10^-07
Rufy1	-0.593425	5,71√ó10^-14
Ephx2	-0.58996	1,62√ó10^-05
Galnt9	-0.58959	2,62√ó10^-49
Igfbp5	-0.588588	0.0017417
SNORA62	-0.587093	0.0117305
AABR07066416.1	-0.585403	0.000528881
AABR07000733.1	-0.585328	0.0386857
Skor1	-0.584952	0.0198183
LOC103690878	-0.583613	0.0233043
Bcl2l14	-0.58273	1,87√ó10^-05
Ift20	-0.582482	2,94√ó10^-15
Prr15l	-0.581316	2,33√ó10^-07
Zfp870	-0.580448	0.00107866
Mettl6	-0.578304	1,73√ó10^-07
Cd300e	-0.577759	5,93√ó10^-07
Miga2	-0.577653	6,79√ó10^-20
Fam126b	-0.577341	5,51√ó10^-06
Tmem86a	-0.575499	3,28√ó10^-25
Fggy	-0.575108	0.0154862
Gpd1	-0.57456	6,66√ó10^-13
Frmd5	-0.572182	7,64√ó10^-05
Kcnab3	-0.570292	3,32√ó10^-08
Fyb1	-0.569626	8,44√ó10^-05
Sepsecs	-0.569093	6,06√ó10^-23
Il15ra	-0.568852	0.0201858
AABR07037510.1	-0.566974	0.022657
Nell1	-0.566686	0.0239539
Ahcyl2	-0.565547	2,02√ó10^-15
E2f7	-0.563911	5,90√ó10^-07
Sumf1	-0.563822	5,26√ó10^-12
LOC100174910	-0.563187	3,01√ó10^-05
Ptprm	-0.562673	4,19√ó10^-08
Nupr1	-0.561758	1,93√ó10^-16
Pfkl	-0.561631	8,73√ó10^-13
Aldh3a2	-0.561515	6,28√ó10^-23
Alkbh2	-0.561129	0.0105519
Slc39a6	-0.560606	9,15√ó10^-13
Gpr22	-0.559891	2,48√ó10^-07
Plin2	-0.55858	0.000111231
Gabrd	-0.558519	0.000339721
Ankrd55	-0.557104	0.0051693
Slc25a33	-0.555262	0.000200638
Galr1	-0.555111	4,74√ó10^-05
LOC100912181	-0.55457	7,77√ó10^-05
AABR07016141.1	-0.554119	4,10√ó10^-16
Net1	-0.553917	6,34√ó10^-13
Cbr1	-0.552548	4,15√ó10^-17
Nabp1	-0.551148	0.0018477
AABR07010468.1	-0.551078	0.0105752
Senp2	-0.550981	8,70√ó10^-20
Med19	-0.549986	2,57√ó10^-17
Mcf2l	-0.549876	1,72√ó10^-26
Zfp964	-0.548812	0.0233964
Ass1	-0.548621	2,05√ó10^-05
Galnt13	-0.548042	0.00232917
Kctd2	-0.548038	3,91√ó10^-10
Bbs4	-0.547865	1,17√ó10^-07
Ldhb	-0.54381	5,86√ó10^-05
Mpc2	-0.543563	8,92√ó10^-08
AABR07004549.1	-0.543396	0.000320251
AABR07058170.1	-0.543357	0.0124354
AABR07025277.1	-0.543333	0.000168356
Myo6	-0.543234	2,47√ó10^-12
Kctd6	-0.543227	0.00555241
Mrps34	-0.543039	3,65√ó10^-09
Habp4	-0.54218	2,43√ó10^-13
Cox14	-0.541846	2,11√ó10^-07
Tnfsf10	-0.541655	1,59√ó10^-06
Lad1	-0.541429	1,35√ó10^-14
Zcchc4	-0.540617	3,05√ó10^-05
Nfam1	-0.540378	2,65√ó10^-10
Bphl	-0.539678	9,96√ó10^-06
Aldh1l2	-0.53952	0.00404401
AC125757.1	-0.539514	3,76√ó10^-07
Fahd1	-0.539215	2,31√ó10^-11
Igtp	-0.538819	5,17√ó10^-05
Tmem200a	-0.538768	2,63√ó10^-08
Pyurf	-0.53729	9,79√ó10^-14
Cabcoco1	-0.536938	0.000240347
Cdkl2	-0.536873	2,56√ó10^-10
Mns1	-0.536695	0.0126151
Mars2	-0.536071	1,14√ó10^-10
Ubl4a	-0.533887	5,61√ó10^-11
Smim18	-0.532821	0.0003734
Phospho1	-0.532644	0.0148611
Sh2b2	-0.531103	3,92√ó10^-13
Dcbld1	-0.530173	4,26√ó10^-10
Atg10	-0.529575	0.000448305
AABR07059891.1	-0.529435	0.000312184
Ak3	-0.529151	1,38√ó10^-32
Cgrrf1	-0.528999	2,53√ó10^-07
Sult2b1	-0.528211	3,41√ó10^-09
Ifi44l	-0.528063	0.000420202
Cyren	-0.527877	0.00049114
Hmg20a	-0.525838	1,78√ó10^-13
Klhl23	-0.524932	1,35√ó10^-21
Plpbp	-0.524442	2,65√ó10^-17
Lyrm1	-0.524247	7,31√ó10^-05
Adat2	-0.524244	0.037234
Pdk1	-0.523706	2,27√ó10^-16
AABR07066379.1	-0.522861	6,60√ó10^-14
Pde5a	-0.522209	0.00437886
Afp	-0.521908	6,26√ó10^-07
Ndufaf2	-0.521176	0.00786141
Nupr2	-0.52087	0.0246904
Pigw	-0.519172	4,82√ó10^-10
Cyp2c7	-0.51872	0.00468066
LOC108348154	-0.518492	0.00496123
Nit2	-0.518003	1,24√ó10^-10
Alg10	-0.517719	7,48√ó10^-14
Ap3s2	-0.517509	4,92√ó10^-12
Eme2	-0.516472	2,10√ó10^-09
Sult4a1	-0.516176	5,05√ó10^-05
Plcl1	-0.515905	3,56√ó10^-11
Pfkfb3	-0.514833	7,99√ó10^-08
Slc39a14	-0.514829	3,45√ó10^-23
Slc19a2	-0.512253	1,34√ó10^-06
Elovl7	-0.5121	1,94√ó10^-07
Tenm3	-0.511152	8,56√ó10^-06
Cerkl	-0.508844	1,98√ó10^-05
Irak4	-0.508497	0.031291
Ralgapa2	-0.508311	1,07√ó10^-07
Snx16	-0.508269	2,63√ó10^-07
AABR07043557.1	-0.508126	0.0135491
Pigc	-0.507768	5,89√ó10^-07
Timm8a1	-0.506843	6,04√ó10^-07
Wdr44	-0.505793	5,03√ó10^-11
Wdr66	-0.505572	2,03√ó10^-05
Prr5	-0.504889	7,58√ó10^-07
AABR07066693.1	-0.504723	2,05√ó10^-10
AABR07066690.1	-0.504201	0.000996372
AABR07034669.1	-0.503691	0.000385804
Pithd1	-0.503372	2,59√ó10^-12
Pak6	-0.503332	8,67√ó10^-16
Mpv17l	-0.503154	0.000220223
Slc38a6	-0.502175	0.0100167
Lcp1	-0.501909	9,09√ó10^-09
Nefl	-0.501303	0.000522475
Fech	-0.501024	1,28√ó10^-09
Stx17	-0.50082	1,59√ó10^-07
Blcap	-0.500523	2,82√ó10^-10
Tef	-0.499743	7,26√ó10^-08
Lyrm2	-0.499664	2,22√ó10^-10
Pik3ip1	-0.497791	0.00416525
Rab37	-0.497119	3,29√ó10^-14
RGD1359508	-0.496078	0.00655626
Ppp2r2d	-0.495903	4,08√ó10^-26
Tfdp2	-0.495683	8,27√ó10^-09
Tjp3	-0.495048	2,08√ó10^-13
Pm20d2	-0.493668	0.0330471
Enox2	-0.492576	1,57√ó10^-05
Slc17a3	-0.492563	0.0444308
Josd1	-0.492108	3,96√ó10^-12
Klf2	-0.491907	1,79√ó10^-06
Nebl	-0.491751	1,02√ó10^-05
Slc19a1	-0.491676	2,06√ó10^-09
Tmem80	-0.491608	0.000441417
Slc18b1	-0.491443	1,80√ó10^-07
S100a3	-0.490318	0.0199537
Acp1	-0.488261	4,19√ó10^-11
Tasp1	-0.488062	0.000108473
AABR07043276.1	-0.487269	0.0129186
LOC498154	-0.487007	4,32√ó10^-14
AABR07008608.1	-0.486786	0.00506474
Sgpp2	-0.486736	1,55√ó10^-06
Sapcd2	-0.486461	6,99√ó10^-10
Usf2	-0.485574	3,55√ó10^-14
Galnt14	-0.485287	8,54√ó10^-08
Xpa	-0.48486	0.0438267
Ccdc61	-0.484753	2,81√ó10^-06
Hsf4	-0.484627	0.00822304
Gss	-0.484196	2,59√ó10^-14
Dus4l	-0.484092	0.0062532
Tmem101	-0.483654	1,04√ó10^-10
Mcrip2	-0.482939	2,65√ó10^-07
Cables2	-0.481627	2,15√ó10^-06
Tp53i11	-0.480654	1,12√ó10^-19
Pde8b	-0.480234	0.0355711
F13b	-0.480216	0.00970853
Eef1akmt4	-0.480169	0.0267578
Lrsam1	-0.480038	0.000481725
Kcnn2	-0.47977	0.00725801
Rnf128	-0.479763	0.000226672
Acot13	-0.479563	0.0253723
AABR07012129.1	-0.479392	4,34√ó10^-19
Tspan4	-0.478905	0.000855627
Metap1	-0.477396	7,76√ó10^-14
Grm2	-0.477289	0.00042693
Ghr	-0.476839	9,25√ó10^-16
Rab40b	-0.475834	3,71√ó10^-06
Dnah9	-0.475817	1,07√ó10^-07
Ccser1	-0.475093	4,50√ó10^-10
Plppr3	-0.474987	1,14√ó10^-09
Plekha5	-0.473792	6,91√ó10^-16
Ldb1	-0.473484	2,18√ó10^-27
Smco4	-0.473276	1,66√ó10^-05
Sh3bgrl2	-0.473251	0.000285031
Fam89a	-0.472913	0.000306191
Dpf1	-0.472131	0.000458051
Slc50a1	-0.470867	8,40√ó10^-06
Tkt	-0.470833	8,13√ó10^-29
Pgm2l1	-0.47037	1,04√ó10^-08
Mrpl50	-0.470117	1,08√ó10^-13
Tmem109	-0.470037	3,60√ó10^-16
Zfp618	-0.469939	0.000296705
Me3	-0.469475	3,94√ó10^-06
Ece1	-0.468282	3,63√ó10^-22
E2f2	-0.468178	7,70√ó10^-12
Snapin	-0.468096	6,28√ó10^-13
ENSRNOG00000053078	-0.467753	0.000398685
Chac1	-0.467401	0.0331556
Rad23b	-0.467344	2,36√ó10^-10
Vsig10	-0.467258	2,82√ó10^-08
Qrsl1	-0.467189	6,86√ó10^-06
Elf3	-0.467169	1,36√ó10^-19
Mypop	-0.46716	0.000305178
Rgs17	-0.46685	3,35√ó10^-14
Tmem242	-0.466486	2,16√ó10^-07
Brms1l	-0.466431	0.00703427
LOC100910528	-0.465122	8,28√ó10^-13
Tecpr2	-0.464955	7,31√ó10^-07
Trpm3	-0.464291	0.000461141
Dnhd1	-0.463563	0.000666697
Cpne8	-0.463525	0.00154535
Cttnbp2	-0.463111	3,76√ó10^-05
Fam53b	-0.462059	0.0256698
AABR07066180.1	-0.461697	4,28√ó10^-10
Trmt13	-0.461452	7,82√ó10^-06
C1r	-0.460811	0.0118054
Zrsr2	-0.460316	0.000265171
Arhgap22	-0.458466	2,54√ó10^-10
Adpgk	-0.458327	2,16√ó10^-07
Hbp1	-0.458143	4,97√ó10^-09
Ccdc17	-0.458008	0.00606
Gadd45a	-0.457978	3,97√ó10^-05
Lmo3	-0.457462	1,26√ó10^-08
Gpr149	-0.457223	0.010376
Trim68	-0.456875	0.00277876
Bpgm	-0.456081	1,93√ó10^-07
Comt	-0.456062	3,68√ó10^-12
Slc35g1	-0.455667	5,60√ó10^-07
Ak9	-0.455461	0.00566096
Smug1	-0.45539	1,25√ó10^-10
Hsd17b8	-0.45529	0.000273715
Pecr	-0.454956	8,97√ó10^-07
LOC103689978	-0.454894	4,92√ó10^-21
Borcs5	-0.454868	0.0294609
LOC100911692	-0.45309	0.0038562
LOC108348096	-0.453039	0.000287291
Znrd1as1	-0.452658	0.000735605
MGC116197	-0.45236	1,36√ó10^-12
AABR07063855.1	-0.452319	4,67√ó10^-10
Tceanc2	-0.451944	0.00176683
C1qtnf6	-0.451924	0.0206897
Hs6st2	-0.451575	0.000125209
Tgm2	-0.451467	8,59√ó10^-08
Dhrs4	-0.45125	0.0057912
Hsd3b7	-0.448522	7,67√ó10^-09
Zfp597	-0.448487	0.00703392
Stx8	-0.448469	2,62√ó10^-06
Pdhb	-0.44824	6,88√ó10^-14
Coro1c	-0.448223	6,50√ó10^-06
Stxbp5	-0.448163	4,53√ó10^-10
Nkiras1	-0.448029	0.000280122
Dpp9	-0.448025	0.00428908
Arl6ip5	-0.447487	1,26√ó10^-08
Erich3	-0.447052	0.00311994
Med27	-0.446183	5,67√ó10^-10
Noa1	-0.445723	3,71√ó10^-16
Chsy1	-0.445244	6,55√ó10^-09
Them4	-0.444717	3,27√ó10^-05
Myorg	-0.444182	0.0345754
Drc1	-0.443834	0.00757342
Fgf14	-0.443659	0.0451209
LOC363337	-0.443557	3,95√ó10^-10
Abcb7	-0.442703	5,12√ó10^-05
Ocrl	-0.44217	1,08√ó10^-09
Rbm3	-0.441879	1,39√ó10^-12
Vgll4	-0.44142	6,73√ó10^-08
LOC108348143	-0.440733	0.0470717
LOC100911224	-0.440718	5,15√ó10^-05
Bccip	-0.440668	3,00√ó10^-08
AABR07033657.1	-0.440564	0.0175092
Fat4	-0.440092	0.00408759
Akap7	-0.440075	0.000990915
Trmt9b	-0.439792	0.0102964
Caap1	-0.439726	0.0143352
Sema3c	-0.43959	0.00137977
Pinx1	-0.439479	0.00145679
Mrpl42	-0.439434	5,41√ó10^-14
Tomm70	-0.439117	5,12√ó10^-19
Tpm3	-0.438971	4,85√ó10^-05
G0s2	-0.438945	1,06√ó10^-06
AABR07044080.2	-0.438787	0.0112364
Chordc1	-0.438569	1,10√ó10^-10
Gpi	-0.438477	1,26√ó10^-12
Mgat4a	-0.438447	8,48√ó10^-07
Msantd3	-0.438346	7,47√ó10^-05
Rpain	-0.438198	0.00219322
AABR07051395.1	-0.438188	0.00289133
Dip2c	-0.437808	5,97√ó10^-14
Lmbr1l	-0.437673	0.000256681
Nme6	-0.437311	0.0145129
Vstm2b	-0.43669	1,98√ó10^-06
MGC105567	-0.436682	0.00150176
Nsun2	-0.436264	1,33√ó10^-12
Fbxo16	-0.43564	0.00480869
Ugt1a6	-0.435541	0.00135597
Bckdk	-0.435453	9,62√ó10^-21
Arhgap4	-0.435339	0.0346262
Tspan33	-0.435273	3,64√ó10^-10
Rapgef4	-0.434955	5,24√ó10^-08
Osbpl11	-0.434071	1,04√ó10^-07
LOC103690114	-0.433649	0.00616382
Spryd7	-0.43256	4,01√ó10^-05
Nelfe	-0.432527	7,62√ó10^-09
Cldn15	-0.432266	0.00295789
Rps10l1	-0.43201	0.00446418
SNORD22	-0.431849	0.0408703
AABR07065420.1	-0.429617	6,46√ó10^-05
Zdhhc2	-0.429582	3,97√ó10^-13
Utp23	-0.429555	0.00444453
Sri	-0.429408	9,68√ó10^-08
AABR07066436.1	-0.42927	0.0312426
Exosc9	-0.429085	6,23√ó10^-05
Akr1e2	-0.428912	1,80√ó10^-06
Adcy1	-0.42793	1,95√ó10^-05
Capsl	-0.427379	0.00143262
Vcl	-0.426948	6,56√ó10^-17
Siae	-0.426717	3,66√ó10^-11
Rab43	-0.426702	1,02√ó10^-06
Cacnb3	-0.426278	1,56√ó10^-24
Mmachc	-0.426158	7,17√ó10^-05
LOC679711	-0.425651	0.000685445
Sucla2	-0.425552	5,22√ó10^-08
Dgkd	-0.424957	1,04√ó10^-09
AABR07044362.4	-0.423938	0.00057624
AABR07004404.1	-0.423534	4,92√ó10^-07
Cnksr3	-0.422548	0.00415671
Uba3	-0.422544	2,45√ó10^-12
Tmem241	-0.422107	0.00825136
Arl4d	-0.421809	0.000100412
AABR07006458.1	-0.421122	2,73√ó10^-08
Mpzl3	-0.420596	0.00438135
Large2	-0.420518	7,63√ó10^-11
Msra	-0.420264	0.0151417
Rell1	-0.420243	5,23√ó10^-06
Btc	-0.419211	0.0208436
Ndufv2	-0.419048	3,11√ó10^-12
Cyb5r3	-0.418507	1,62√ó10^-06
Nagpa	-0.418186	0.000677605
Sumf2	-0.418176	0.00166775
Spa17	-0.417819	0.000287291
Clybl	-0.417227	0.0134887
Hadhb	-0.416716	2,62√ó10^-15
Ints8	-0.416455	3,23√ó10^-14
Mrps25	-0.416308	2,02√ó10^-05
Elmod2	-0.415976	1,13√ó10^-05
Kpna5	-0.415158	0.000183417
Ovol2	-0.414911	6,30√ó10^-08
Gspt1	-0.414453	3,25√ó10^-12
Larp1b	-0.413932	1,85√ó10^-07
Txndc12	-0.413852	9,91√ó10^-06
Lysmd1	-0.413154	0.00102148
Sirt4	-0.412722	0.0386491
Kctd5	-0.412627	2,84√ó10^-09
Chrac1	-0.412423	0.000984205
Napb	-0.411541	7,24√ó10^-05
Phf8	-0.41147	1,33√ó10^-06
Lias	-0.411415	0.00049518
Dbndd2	-0.411312	4,58√ó10^-07
Glul	-0.411167	9,83√ó10^-15
Washc3	-0.410973	2,24√ó10^-07
Lipa	-0.410973	0.00410828
Gtpbp8	-0.409519	0.0414516
Ttc8	-0.409189	5,51√ó10^-05
Spryd4	-0.409174	0.000153385
Uvrag	-0.408743	1,48√ó10^-15
Bod1	-0.408382	3,07√ó10^-05
Rin3	-0.408095	0.00179896
Kcna2	-0.407115	0.0393623
Pim1	-0.406842	0.000607288
Bloc1s4	-0.406622	7,75√ó10^-06
Nhlrc2	-0.406438	7,14√ó10^-07
Hdac10	-0.40543	0.0231187
Rnf114	-0.404323	9,98√ó10^-11
Ddhd2	-0.403907	2,99√ó10^-10
Higd2a	-0.403869	5,62√ó10^-10
Card19	-0.403659	6,18√ó10^-10
Mapk8ip3	-0.403435	4,38√ó10^-14
Raf1	-0.402945	1,13√ó10^-20
Nell2	-0.402923	1,59√ó10^-11
Ciapin1	-0.402886	1,64√ó10^-10
Anxa10	-0.402121	4,62√ó10^-09
Cant1	-0.401859	7,18√ó10^-09
Tubb3	-0.401657	1,73√ó10^-14
Pdp2	-0.401506	1,78√ó10^-06
Pcbd1	-0.401437	6,33√ó10^-13
Shroom4	-0.401242	0.0454306
LOC100361547	-0.400363	5,26√ó10^-08
Mrps6	-0.399972	0.000164679
Selenop	-0.399679	0.00152065
Zfp189	-0.39936	8,12√ó10^-08
Nup54	-0.398968	1,02√ó10^-07
Rdh13	-0.398934	0.00116775
Esyt3	-0.398894	0.000374947
Itpk1	-0.398677	4,85√ó10^-11
Cndp2	-0.398129	8,64√ó10^-08
Stim2	-0.398	4,15√ó10^-12
Gramd1c	-0.397749	0.00176952
Grpel2	-0.397573	8,81√ó10^-12
Coa3	-0.397369	8,28√ó10^-13
Rrm2b	-0.396835	0.00794164
Nsmce2	-0.396685	1,34√ó10^-05
Tmem223	-0.396502	3,02√ó10^-07
Slc9b2	-0.396497	8,58√ó10^-07
Tmem170b	-0.395998	0.00892917
Rhob	-0.39573	5,74√ó10^-08
Psmd10	-0.395569	0.0201135
Ubxn1	-0.395424	1,70√ó10^-05
Gclc	-0.394919	0.000731446
Isca2	-0.394684	8,77√ó10^-05
Snx29	-0.394535	7,01√ó10^-06
Ipo11	-0.393999	4,49√ó10^-11
Rspo4	-0.393893	2,17√ó10^-07
Gramd4	-0.393633	0.000412212
Cpt2	-0.393257	9,43√ó10^-12
RT1-S3	-0.393238	3,95√ó10^-05
Mt3	-0.392504	0.000102477
Chrm4	-0.392494	0.000107921
Hsd17b7	-0.392107	0.00917076
Slc17a4	-0.3916	0.000723702
Pfdn5	-0.391022	3,94√ó10^-06
Junb	-0.391016	1,12√ó10^-09
Fstl4	-0.390758	0.027305
Cgn	-0.390571	0.030333
Cbr3	-0.390271	7,12√ó10^-05
Poldip2	-0.389689	2,30√ó10^-10
Zbtb26	-0.389081	0.000278438
Mapkap1	-0.388951	5,32√ó10^-10
Klf8	-0.388619	7,88√ó10^-08
Adam9	-0.388329	5,75√ó10^-07
Elfn2	-0.387759	0.0399871
Plxdc1	-0.387555	0.0253608
Ppm1h	-0.387511	1,05√ó10^-07
AABR07065498.1	-0.387127	2,28√ó10^-05
Crcp	-0.386827	0.00127513
Uqcrc1	-0.386756	1,44√ó10^-06
Ube3b	-0.386081	2,56√ó10^-10
Dennd4c	-0.385819	6,37√ó10^-14
Chchd3	-0.385492	9,06√ó10^-10
Tmem150c	-0.385309	0.0320328
Cyb5r4	-0.385013	2,81√ó10^-08
LOC683897	-0.384905	0.00747253
Selenoi	-0.384846	9,72√ó10^-05
Vil1	-0.384637	6,71√ó10^-08
LOC294154	-0.384318	1,59√ó10^-16
S100a5	-0.384168	1,73√ó10^-05
Kbtbd11	-0.383901	3,02√ó10^-05
Mid1ip1	-0.38351	1,70√ó10^-05
Coq3	-0.383326	6,34√ó10^-05
Rnf5	-0.383288	0.000124298
Ten1	-0.383129	5,14√ó10^-05
Wdr3	-0.382794	3,98√ó10^-14
Ktn1	-0.382605	6,47√ó10^-05
Bzw2	-0.38245	8,84√ó10^-18
Letm2	-0.382424	0.0298367
Katna1	-0.382255	2,30√ó10^-06
ENSRNOG00000052607	-0.381882	0.00733317
LOC108351584	-0.380774	0.0376892
Mid1	-0.380725	6,84√ó10^-05
Rhobtb3	-0.380457	1,80√ó10^-07
Vps13a	-0.38018	2,63√ó10^-08
Nfs1	-0.379962	4,23√ó10^-14
Cwc27	-0.379743	0.00270056
LOC691113	-0.379713	0.0252809
AABR07066435.1	-0.379547	0.000765506
Rnf185	-0.379448	1,00√ó10^-06
Ap1m2	-0.378814	1,40√ó10^-05
Pdss2	-0.378681	7,29√ó10^-05
B4galt1	-0.378495	3,43√ó10^-06
Rad51	-0.378348	5,76√ó10^-08
Gmip	-0.378183	4,10√ó10^-08
Mbp	-0.378023	5,49√ó10^-09
Thap4	-0.377684	0.000106302
AABR07033564.2	-0.377612	0.00314548
Micall2	-0.377499	0.000216227
Klhdc8a	-0.376422	2,19√ó10^-13
Mfn2	-0.376257	8,06√ó10^-30
AABR07040864.1	-0.376149	0.0058578
Samd9	-0.375226	0.0215868
Ncbp3	-0.375016	2,84√ó10^-06
Tfb2m	-0.37453	4,23√ó10^-09
Fam49b	-0.374452	2,19√ó10^-12
Tomm40l	-0.373914	0.0104326
Gmppa	-0.373851	0.00353824
Nr2c2ap	-0.372232	7,07√ó10^-05
Fam214a	-0.372121	0.000321122
Myt1l	-0.37194	0.0176818
Osbpl9	-0.37146	6,06√ó10^-12
Depdc1b	-0.370938	0.000597702
Mvd	-0.370477	7,95√ó10^-05
Rbm11	-0.370436	0.0108966
Ezr	-0.370324	3,94√ó10^-09
AABR07043711.1	-0.369806	0.00718317
Slc20a1	-0.369073	1,03√ó10^-14
Pcbp3	-0.368943	4,48√ó10^-09
Tia1	-0.368848	0.000443897
Grip1	-0.367957	1,82√ó10^-07
Pigh	-0.367137	0.0158675
Pawr	-0.367097	6,71√ó10^-05
Frrs1	-0.366925	0.00435512
Faahl	-0.366923	0.00475689
Tmem126b	-0.366172	0.00217696
Akr1c12	-0.366165	6,58√ó10^-05
Slc38a9	-0.365738	0.00136273
Tmem234	-0.365587	0.0389583
Cipc	-0.365246	0.000184272
Abitram	-0.365158	0.000873541
Crabp1	-0.364968	0.000135691
Rit2	-0.364826	0.00207881
Sephs2	-0.364504	1,44√ó10^-06
Cln3	-0.364425	5,09√ó10^-06
Rtn4r	-0.364235	0.00310027
A3galt2	-0.363961	1,04√ó10^-05
Ankrd46	-0.363704	1,31√ó10^-07
Noct	-0.363633	2,26√ó10^-09
Cox10	-0.363519	5,89√ó10^-06
Mrm2	-0.362967	3,17√ó10^-05
Plekha3	-0.362861	0.00149009
Pkm	-0.362692	7,11√ó10^-10
Chfr	-0.362225	7,59√ó10^-10
Cebpg	-0.362088	6,57√ó10^-08
RGD1311745	-0.361893	0.0283181
Klhl28	-0.361863	0.00262078
Pmm2	-0.36129	7,01√ó10^-08
Mettl23	-0.361222	0.0249777
Ndufb7	-0.361139	5,13√ó10^-07
Mrpl55	-0.360546	0.00447352
AABR07072639.2	-0.36047	0.0300738
Tex9	-0.360451	0.0127943
Map7d2	-0.360362	1,28√ó10^-08
Ttl	-0.36014	5,98√ó10^-06
RGD1311517	-0.359755	0.0378977
Baiap3	-0.359351	0.000979716
Timm10b	-0.359282	1,38√ó10^-05
Gpld1	-0.359186	0.013335
Arhgap36	-0.359178	0.0312336
Slc25a44	-0.359146	4,65√ó10^-08
Map3k4	-0.358787	7,70√ó10^-12
Tusc2	-0.358393	0.00296324
AABR07053687.1	-0.358153	2,94√ó10^-08
Riok3	-0.357817	0.000423164
AABR07029002.2	-0.357486	2,08√ó10^-05
Ube2v2	-0.357448	0.00692709
Sinhcaf	-0.357117	6,52√ó10^-08
Golim4	-0.356622	5,51√ó10^-05
Mea1	-0.356191	0.0106676
Psmb6	-0.356092	1,99√ó10^-05
Rrp7a	-0.355808	1,33√ó10^-05
Brk1	-0.355032	3,57√ó10^-07
Tc2n	-0.354888	0.00356407
Rnf20	-0.354599	3,22√ó10^-05
Sirt3	-0.354537	8,45√ó10^-05
Pja1	-0.354034	1,84√ó10^-06
Trim24	-0.353508	5,24√ó10^-08
Ccdc51	-0.352822	0.0104771
RGD1562378	-0.352712	0.0198183
Atg4b	-0.352648	6,07√ó10^-05
Ago4	-0.352543	0.00393967
Cln8	-0.35252	0.000808073
Nln	-0.352365	1,49√ó10^-13
Akap8l	-0.352092	0.000264848
Cstf3	-0.352019	0.000762957
Ap4s1	-0.3517	0.0150911
Cacul1	-0.350877	1,05√ó10^-08
Gabbr2	-0.350825	0.00563559
Rpusd4	-0.35023	0.000653835
AABR07042611.1	-0.349808	0.00169339
Calml4	-0.349252	1,30√ó10^-08
Mphosph10	-0.348975	0.0117956
Gabpb2	-0.348822	4,87√ó10^-05
Stx12	-0.348684	2,11√ó10^-12
Utp6	-0.348461	5,26√ó10^-08
Zfp322a	-0.347585	0.00301677
Tmem17	-0.347534	8,62√ó10^-05
Ublcp1	-0.347404	1,22√ó10^-07
Dtnbp1	-0.346955	0.00114277
RGD1359127	-0.346896	6,54√ó10^-06
Nprl3	-0.346618	0.0216367
Dis3l	-0.346381	3,69√ó10^-05
Msmo1	-0.345612	4,61√ó10^-05
Rad1	-0.345513	0.000268322
Klhdc10	-0.345416	9,61√ó10^-23
Fam207a	-0.345407	2,76√ó10^-07
Pofut1	-0.34535	9,31√ó10^-11
Atp6v0a2	-0.34515	3,99√ó10^-06
Gga3	-0.34476	2,00√ó10^-05
Mettl22	-0.343627	0.0298529
Etfdh	-0.343328	0.000442296
Mrpl18	-0.343158	1,23√ó10^-07
Dennd6b	-0.343011	0.000291107
N6amt1	-0.342675	0.00410672
AABR07043407.1	-0.342197	0.0271145
Sdk2	-0.342122	0.0062532
Ppl	-0.342077	1,31√ó10^-05
Sertad4	-0.341902	9,78√ó10^-05
Svop	-0.341453	2,73√ó10^-05
Dedd2	-0.341377	0.027858
Sc5d	-0.341057	1,56√ó10^-09
Eif4e2	-0.341017	4,48√ó10^-09
Uchl1	-0.340648	6,59√ó10^-09
Dolpp1	-0.340606	4,23√ó10^-08
Rxrb	-0.34049	0.00034595
Prtfdc1	-0.340003	2,63√ó10^-07
Stk26	-0.339898	0.00204066
Kctd3	-0.339886	9,02√ó10^-14
Selenoo	-0.339524	1,54√ó10^-06
Ifih1	-0.339402	0.0454459
Zbtb7b	-0.339152	6,99√ó10^-05
Mrpl15	-0.339078	1,85√ó10^-08
Mboat1	-0.338864	0.00168887
Mtfr1	-0.338721	0.000311767
Med4	-0.338707	0.00464691
Pcdh1	-0.338521	6,40√ó10^-05
Rps18	-0.338395	6,24√ó10^-08
Pxdn	-0.338376	0.000169755
Atg12	-0.338024	7,16√ó10^-06
Vps11	-0.338023	1,47√ó10^-06
Mthfd1l	-0.337566	2,80√ó10^-08
Ttc7b	-0.336996	2,67√ó10^-14
Gucd1	-0.336685	0.00989553
Kdsr	-0.336674	0.0189249
Tmem184a	-0.336632	4,24√ó10^-17
Pigk	-0.336632	6,99√ó10^-07
Txnrd1	-0.336529	8,31√ó10^-12
L2hgdh	-0.336511	0.00726045
Steap2	-0.336507	0.0282464
Fas	-0.335861	0.0463221
Atp5mc2	-0.335849	5,21√ó10^-05
Pxk	-0.334347	0.000542665
B4galnt1	-0.333419	0.0160744
Prdm4	-0.33328	2,82√ó10^-06
Polr3h	-0.332991	0.00016519
Dzip1	-0.332824	0.0404785
Tmco3	-0.332791	0.0379866
Ptges2	-0.332131	2,77√ó10^-07
Mrpl2	-0.331877	0.00199263
Polr2k	-0.331641	3,06√ó10^-06
Stx6	-0.331601	0.00238746
Pcp4	-0.331111	8,71√ó10^-05
Cyp2r1	-0.330905	0.0321276
Hcn4	-0.330735	1,55√ó10^-06
Clcc1	-0.330697	1,20√ó10^-06
Epb41l4b	-0.330399	7,72√ó10^-05
Wdr74	-0.329857	4,31√ó10^-08
Tmem18	-0.328649	0.000325344
Pex5	-0.328547	1,13√ó10^-06
Cab39l	-0.328371	0.00307581
Snn	-0.328188	2,18√ó10^-05
Tmem126a	-0.327967	0.00133804
Mrpl33	-0.327547	0.00423814
Ankrd13b	-0.327493	2,12√ó10^-05
Ndufaf3	-0.327153	0.000480336
Pex11a	-0.326933	0.0396839
Fbxl18	-0.326714	0.00180794
Dennd6a	-0.326432	1,80√ó10^-08
Triqk	-0.326355	0.00143814
AC125920.1	-0.326321	0.043574
Polb	-0.326259	4,67√ó10^-05
Pex7	-0.326003	0.000636093
AABR07002969.1	-0.325842	0.0117087
Snx8	-0.325581	7,74√ó10^-09
Polr3gl	-0.325262	0.0444972
mrpl24	-0.324968	2,14√ó10^-05
Pir	-0.324919	0.0247945
Tax1bp1	-0.324442	9,92√ó10^-06
Ccdc82	-0.32422	0.000531106
Htr5b	-0.323853	0.0150272
RGD1359108	-0.323768	0.00276473
Rabep1	-0.323615	3,12√ó10^-06
Slc35d2	-0.323578	0.0176818
C1qtnf1	-0.323322	3,41√ó10^-09
Pqbp1	-0.323275	0.00108562
Ttyh2	-0.322943	2,21√ó10^-08
Mfsd9	-0.32272	0.000260629
Lonp2	-0.322384	2,56√ó10^-10
Hspb11	-0.32235	0.00294587
Med11	-0.322166	0.000607981
Plpp3	-0.321886	0.0327002
Cyp51	-0.321878	6,23√ó10^-05
Nlrc5	-0.321584	0.040417
Wdyhv1	-0.321466	0.0222631
Fdft1	-0.32145	4,97√ó10^-07
Zfp472	-0.321289	0.00131968
LOC684797	-0.321094	1,95√ó10^-06
Vps50	-0.321006	5,33√ó10^-07
Snap47	-0.320962	0.000676865
Pigf	-0.320935	0.0147449
Hddc3	-0.320801	0.000123397
Aars2	-0.320777	9,79√ó10^-06
Ccdc43	-0.320744	7,34√ó10^-08
Gprin3	-0.319624	4,49√ó10^-11
Serf1	-0.31921	0.0017263
Lzts1	-0.318955	0.0106076
Mettl5	-0.318913	0.00465845
Mark3	-0.318212	1,41√ó10^-14
Zmat2	-0.318195	0.0185255
Fmc1	-0.317762	1,58√ó10^-05
Coa8	-0.317387	0.004799
Dynlt3	-0.317379	7,09√ó10^-08
Utp11	-0.317349	5,66√ó10^-06
Fam160b2	-0.317286	0.000421559
Atp7a	-0.317163	0.0132662
Rbm48	-0.316834	0.00243867
AABR07044711.1	-0.316573	3,10√ó10^-07
LOC100912599	-0.316255	0.000406634
Plpp6	-0.314999	1,19√ó10^-07
RGD1308706	-0.314782	0.00858055
Arrdc3	-0.314632	0.00486809
Yod1	-0.314437	0.00651985
Txlng	-0.314197	0.0484625
Tigd2	-0.314088	0.0222869
Tarbp2	-0.313834	0.0186954
Ccdc59	-0.313619	0.00620926
Foxc1	-0.313563	0.000780565
Ugt8	-0.313307	2,63√ó10^-19
Gfod2	-0.312889	0.00507703
Gatm	-0.312539	0.000284611
Sgms1	-0.312482	8,22√ó10^-09
Suclg2	-0.312142	2,82√ó10^-10
Lrrn3	-0.31194	0.0275952
Ildr1	-0.311874	0.000182829
Wscd1	-0.311095	0.011431
Polr2i	-0.310515	0.0361768
Inpp5f	-0.309668	3,33√ó10^-05
Ntan1	-0.309598	0.000298087
Sec23a	-0.30954	0.019824
Setd3	-0.309321	0.00036462
Rnf170	-0.309272	0.0108966
Tmem243	-0.309242	0.040299
Rgs7	-0.308772	0.000102668
Tma16	-0.308199	0.0175979
Pfkp	-0.30812	0.000720216
Abcb4	-0.308037	1,16√ó10^-08
Gsr	-0.307956	8,53√ó10^-11
Ercc6	-0.307929	9,05√ó10^-06
Orai1	-0.307757	0.00753244
Hmgcl	-0.307516	0.0362572
Eml5	-0.307492	4,67√ó10^-05
Kbtbd2	-0.307359	3,04√ó10^-11
Ascc2	-0.307213	0.00418763
Zwilch	-0.307068	1,01√ó10^-05
Pex16	-0.306908	0.00472743
Ptdss1	-0.306822	3,71√ó10^-11
LOC306766	-0.30679	2,57√ó10^-10
Adgrl2	-0.30675	0.0409312
Zfp68	-0.306746	5,81√ó10^-08
Zfyve26	-0.306617	0.0399871
Garnl3	-0.306488	0.0206897
Serbp1	-0.306251	0.0201172
Fam220a	-0.305966	0.000148277
Afg3l2	-0.305917	1,67√ó10^-07
Gmfb	-0.305781	0.00445525
Prmt9	-0.305695	3,10√ó10^-05
Atxn3	-0.305249	0.000227807
Mul1	-0.305121	1,23√ó10^-05
Stradb	-0.304892	0.0012902
Tbc1d1	-0.304453	2,81√ó10^-09
RGD1565784	-0.304451	0.00224648
LOC100910755	-0.304415	0.000612007
Mecr	-0.304284	0.00103118
Smim8	-0.303911	0.00990619
Rce1	-0.303896	7,73√ó10^-06
Eef2k	-0.303765	0.000370518
Zc3h8	-0.303653	0.00784004
Mfsd4b	-0.303617	0.00166708
Med20	-0.303526	0.000723731
Samd10	-0.303104	0.000740766
Nae1	-0.302916	3,95√ó10^-06
Mcm8	-0.302286	0.00618311
Pacc1	-0.302067	3,75√ó10^-07
Parp6	-0.301783	1,09√ó10^-06
C2cd5	-0.301622	0.000659111
Adprm	-0.301423	0.000787885
Glo1	-0.301231	3,26√ó10^-05
Snx10	-0.301223	0.00137977
Ftsj3	-0.30078	0.000159563
Fis1	-0.300679	3,35√ó10^-07
Arpc5l	-0.300624	0.000164679
Camkk2	-0.30045	0.000138936
Mipep	-0.300365	0.00459329
Slc25a51	-0.300091	0.00554762
Ppp1r3b	-0.299617	5,06√ó10^-06
Elp5	-0.299582	6,81√ó10^-05
Ptgr2	-0.299019	0.000253347
Setmar	-0.298988	0.0490649
Lurap1l	-0.29871	0.00323473
Uqcrh	-0.298615	5,15√ó10^-05
Itm2b	-0.298573	9,00√ó10^-06
Cdkal1	-0.298426	0.011535
Dhrs7b	-0.298243	7,59√ó10^-05
Adgrg1	-0.298079	6,86√ó10^-07
Kmt2d	-0.297729	0.000274096
Bicd1	-0.297414	1,32√ó10^-08
Bnip1	-0.297387	0.00143205
Tmem41a	-0.29734	2,36√ó10^-05
RGD1307947	-0.297239	0.000220493
Plekha8	-0.297106	2,86√ó10^-05
Klc2	-0.29708	7,18√ó10^-09
Sppl2b	-0.296811	1,14√ó10^-07
Brsk2	-0.296717	8,06√ó10^-07
Lrrfip2	-0.296533	0.00299038
Exosc2	-0.29642	4,22√ó10^-07
Ndufa9	-0.29636	0.00095725
Fbxl3	-0.296071	0.00804876
Krcc1	-0.295891	0.000169384
Mrps9	-0.295728	2,55√ó10^-05
Smarcd3	-0.295547	0.0154622
RGD1306941	-0.295397	9,82√ó10^-05
Bzw1	-0.295033	3,65√ó10^-09
Rdh10	-0.294858	0.0332469
Kdm7a	-0.294781	4,82√ó10^-05
AC130232.2	-0.294584	0.00893979
Snx13	-0.294436	7,24√ó10^-05
Sdhb	-0.29426	1,40√ó10^-05
Ybx2	-0.294107	0.01094
Arid3a	-0.293922	0.00537464
Mindy3	-0.29369	6,99√ó10^-05
Il20ra	-0.29349	0.00142718
LOC100360841	-0.293435	0.0192698
Pex5l	-0.293425	0.000237599
Idua	-0.29329	0.0206897
Arl10	-0.293276	0.0227769
Trex1	-0.292816	0.039433
Arap2	-0.292815	0.00546948
Myo5a	-0.292805	0.00299723
LOC100909750	-0.292743	9,46√ó10^-06
Kansl2	-0.2925	0.00148266
Nr1h2	-0.292489	1,30√ó10^-05
Hadha	-0.292436	5,13√ó10^-08
Hs2st1	-0.292401	1,43√ó10^-06
Fancl	-0.292084	0.000178404
Rap1gap	-0.292039	7,22√ó10^-12
Mrps17	-0.291411	0.00264812
Tada2a	-0.291101	2,87√ó10^-05
Oxnad1	-0.291055	0.00036369
Gprin1	-0.290991	1,17√ó10^-16
Bmp3	-0.290546	0.010245
Abl1	-0.290488	0.00996623
Sh3bp5l	-0.290423	0.000604207
Trip10	-0.290417	0.0070269
Hscb	-0.290235	0.0100216
Khdrbs3	-0.290134	6,45√ó10^-05
Txn2	-0.289738	0.0468845
Ppp1r12c	-0.289675	2,39√ó10^-06
AABR07044404.1	-0.289661	0.0315403
Tnfrsf11a	-0.289649	0.0119485
Ccdc181	-0.289424	0.0219295
Myc	-0.289289	3,87√ó10^-05
LOC102548286	-0.289151	0.00114792
Dnajc21	-0.289139	0.0132358
Snrnp35	-0.288932	0.0298367
Ppm1f	-0.288656	0.000628674
AABR07035818.1	-0.288579	0.000307339
Bspry	-0.288332	1,39√ó10^-05
Atg4c	-0.288204	0.023522
Bckdha	-0.288004	0.00415671
Tomm5	-0.287876	1,31√ó10^-05
Bcas2	-0.287541	5,06√ó10^-05
LOC103694872	-0.287471	0.000103443
Acsl1	-0.287403	2,34√ó10^-11
Vps41	-0.287319	5,38√ó10^-06
Nkap	-0.287316	0.00850907
Heca	-0.286998	0.00177759
Trim3	-0.286956	0.000626586
Vrk3	-0.286885	1,70√ó10^-06
Rps12	-0.286835	3,63√ó10^-06
Kif16b	-0.286795	0.000580754
Psat1	-0.286654	1,98√ó10^-06
AABR07031494.1	-0.286596	0.0346789
Cog4	-0.28611	3,52√ó10^-07
Fbxo45	-0.286071	0.0396988
Hibadh	-0.286058	0.000925512
Slc25a10	-0.285765	8,38√ó10^-07
Smyd5	-0.285549	9,69√ó10^-07
Gpcpd1	-0.285304	0.000177943
Cpsf2	-0.285197	1,30√ó10^-16
Sdhaf2	-0.285101	5,09√ó10^-06
Maea	-0.284774	1,49√ó10^-05
Sphk2	-0.284566	0.000219963
Gap43	-0.284376	0.0182047
Stx3	-0.283981	0.00449717
Pick1	-0.283906	0.000332067
Wars2	-0.283861	0.00369197
Setd7	-0.283839	8,43√ó10^-05
Pus7	-0.283654	0.000203843
Aen	-0.283075	0.000164773
Lrig1	-0.282817	6,13√ó10^-05
Cul4a	-0.282774	3,80√ó10^-06
Ndufb10	-0.282715	0.00085152
AABR07015507.1	-0.282642	0.0266337
Adarb2	-0.282504	0.0011847
Cbfa2t2	-0.282378	0.00311952
Trip4	-0.281772	0.0127342
Fyco1	-0.281501	0.0195931
Map3k20	-0.281431	0.0105737
Iscu	-0.281425	0.0102878
LOC108349244	-0.281368	0.00459608
Vwa2	-0.281315	0.0160456
Rtn4ip1	-0.281079	0.0333866
ENSRNOG00000058606	-0.281017	0.0318058
Kdm2b	-0.2809	7,00√ó10^-05
Cog1	-0.280508	4,61√ó10^-06
Ggt7	-0.280363	0.000877795
Zc3h15	-0.280326	0.0177172
Zfp775	-0.28016	0.0131198
Eif5	-0.279944	9,53√ó10^-08
Exo5	-0.279505	0.0190451
Fam136a	-0.279292	6,02√ó10^-05
Mpdu1	-0.279214	0.0032501
Dus2	-0.279177	0.0130546
Trmt11	-0.279118	0.00463205
Pgs1	-0.279099	0.000174562
Tada1	-0.278953	0.000161065
Meak7	-0.27867	0.0399024
Cldn9	-0.278528	0.0113103
Bloc1s5	-0.278428	0.00409978
Acer3	-0.278373	3,59√ó10^-05
Suclg1	-0.278105	0.0119493
Commd8	-0.278015	0.00542234
Trit1	-0.277345	4,85√ó10^-06
Nfyc	-0.277239	0.0001297
Ubac1	-0.277163	3,67√ó10^-05
Als2	-0.276877	3,59√ó10^-05
Ostm1	-0.276642	0.0109063
Ippk	-0.276433	8,73√ó10^-06
Nop16	-0.276363	0.00086659
Mrpl19	-0.276357	0.000150986
Ogfrl1	-0.276239	0.0150911
Flad1	-0.275857	0.00150949
Otud4	-0.275825	6,57√ó10^-08
Cmc1	-0.27564	0.0344166
Spata7	-0.275432	0.0364811
Dhx8	-0.275417	8,94√ó10^-08
Mrpl13	-0.275373	0.00037111
AABR07037436.1	-0.275339	0.000114781
Uqcrfs1	-0.275118	3,80√ó10^-05
Pet100	-0.275114	0.000427046
Polr1d	-0.274589	0.000446955
Nup50	-0.274587	0.000536604
Rasgrp3	-0.274365	0.000232621
Rnmt	-0.274256	0.000599563
Fam92a	-0.274019	0.000393272
Ndufaf5	-0.273454	0.00370454
S100pbp	-0.273318	1,81√ó10^-06
Pwwp3b	-0.273296	0.0139509
Tmem131l	-0.273215	0.000123535
Uqcc3	-0.273006	0.000182274
Gmnn	-0.272989	0.000980988
Rbm19	-0.272923	0.000934966
Slc35e4	-0.272888	0.012388
Ndufa3	-0.27278	0.00444829
Gadd45gip1	-0.272726	0.00471594
Mzt2b	-0.272345	0.0284294
Orc5	-0.271948	0.000677605
Prmt7	-0.271935	0.000231347
Zbtb18	-0.27176	7,12√ó10^-05
Rpa2	-0.271609	2,15√ó10^-06
Shpk	-0.271568	0.0232018
Pmpcb	-0.271332	3,24√ó10^-08
Tymp	-0.271183	0.0319192
Agap3	-0.271104	9,92√ó10^-08
Kptn	-0.270637	0.00627285
Slc26a8	-0.27035	0.0231179
Rassf7	-0.270327	0.000443897
Lrrc57	-0.270201	0.00468612
Acsl3	-0.269955	0.00639592
P2rx4	-0.269859	0.000893993
Nup37	-0.269851	0.00612844
Dnajc13	-0.269773	0.0178227
Tmx2	-0.269512	2,67√ó10^-05
Rassf6	-0.269394	1,20√ó10^-05
Commd1	-0.269199	0.000292986
Tsc22d3	-0.269079	1,98√ó10^-06
Nadk2	-0.269054	0.0497699
Grk6	-0.268852	8,92√ó10^-11
Polr1b	-0.268683	0.000209204
Exosc4	-0.268532	0.00731994
Lzts2	-0.268413	0.000382485
Gabpb1	-0.268385	0.000109334
LOC100911576	-0.26829	0.00886358
Mlh1	-0.26827	0.00434481
Atp5f1c	-0.267956	1,62√ó10^-05
Atp5me	-0.267853	0.00247863
Ctnnbl1	-0.267844	2,64√ó10^-06
Ndufaf8	-0.267814	0.00803609
Zbtb47	-0.267621	0.0114993
Slc25a25	-0.267557	5,01√ó10^-05
Gabarapl1	-0.267358	0.00101417
Swt1	-0.266913	0.000372203
Slc43a2	-0.266415	6,03√ó10^-11
Aifm1	-0.266289	0.00620788
Ccpg1	-0.266285	8,47√ó10^-05
Dusp6	-0.266242	0.0177177
Prdx2	-0.266073	4,14√ó10^-08
Spryd3	-0.265803	0.000808621
Zfp110	-0.265785	0.0190057
Hlcs	-0.2655	0.000432511
Dnlz	-0.265457	0.00404452
Tle1	-0.265374	0.00256473
Slc48a1	-0.265324	0.021531
Rnaseh2b	-0.265092	0.0154134
Uqcc1	-0.265073	4,36√ó10^-05
Shisa4	-0.265026	0.033446
Crocc	-0.264719	0.0179105
Vps25	-0.264583	0.00238842
Ifnar1	-0.264466	0.00287889
Cntfr	-0.264067	0.00415949
Fdps	-0.263943	0.00803253
Zfyve9	-0.263937	1,89√ó10^-05
Mcmbp	-0.263896	4,13√ó10^-10
Rtl8a	-0.263865	0.00089452
Rwdd1	-0.263854	0.000503085
Sp110	-0.263726	0.00526029
Snx4	-0.263628	0.000430821
Ddc	-0.263072	0.00920912
Taf12	-0.26299	0.0241375
Armcx6	-0.262497	0.0130926
LOC100361898	-0.262469	0.000949028
Scg5	-0.262166	5,70√ó10^-05
Mgme1	-0.261849	0.0113897
Atad1	-0.261696	1,83√ó10^-05
Nol9	-0.261466	0.00357313
Ak2	-0.26129	0.000485359
Cdipt	-0.260771	2,44√ó10^-08
Coq2	-0.260645	2,63√ó10^-05
Gon7	-0.260551	0.000158441
Carhsp1	-0.260176	4,67√ó10^-06
Zwint	-0.260046	0.00656079
Acbd6	-0.260037	0.0184936
Syngr1	-0.259749	0.0393795
Marchf2	-0.259735	8,93√ó10^-05
Triobp	-0.259671	0.000627493
Fam155b	-0.259253	0.0009285
RT1-CE7	-0.25846	0.0220274
LOC498368	-0.258036	2,45√ó10^-05
Zscan20	-0.258003	0.032981
Gpsm1	-0.257972	4,10√ó10^-06
Ssbp2	-0.25777	5,86√ó10^-05
Phf20l1	-0.2577	0.00469963
Slc2a8	-0.257559	0.00140223
Foxn2	-0.257435	3,54√ó10^-08
Nck2	-0.25743	0.000128382
Ndufaf4	-0.257075	0.000198181
Dhcr24	-0.256947	0.000396662
Ighmbp2	-0.256725	9,30√ó10^-05
Cops4	-0.256638	0.00195499
Utp14a	-0.256074	0.0448244
C1galt1	-0.255934	0.00474878
Bysl	-0.255794	0.0070387
Jag2	-0.255747	0.000798142
B4galt3	-0.255427	0.00641648
Ermard	-0.255116	0.0226173
Tlcd3a	-0.25507	7,12√ó10^-05
Gstz1	-0.254873	0.00196088
Mfsd6	-0.254824	3,55√ó10^-05
LOC299312	-0.254823	0.0141154
Actr6	-0.254593	0.00654486
Mief2	-0.254506	0.0076033
Phf20	-0.254381	1,28√ó10^-07
Taf4b	-0.254323	0.012573
Dnajc19	-0.254311	0.00382865
Ftl1	-0.254285	0.000721504
LOC100909912	-0.254178	0.0112714
Atp5po	-0.25412	8,26√ó10^-09
RGD1304567	-0.254105	0.0109063
Sdhd	-0.253934	9,57√ó10^-05
Ptk2	-0.253799	4,17√ó10^-09
Naa20	-0.253799	9,05√ó10^-05
Ypel5	-0.253747	0.00046996
Zfp2	-0.253719	0.00150914
Vash1	-0.253687	0.00206549
Pnisr	-0.253528	0.0252698
Nsun4	-0.253491	0.0168314
Palb2	-0.253451	0.00863251
Slc30a8	-0.25344	0.000408234
Znfx1	-0.253355	0.000133867
Gde1	-0.253184	2,41√ó10^-06
Ppp1r8	-0.252618	0.00117049
Hbs1l	-0.252453	1,97√ó10^-05
Cemip2	-0.252323	1,05√ó10^-06
Fam171a2	-0.252306	0.000985012
Ndfip2	-0.252227	0.000808666
Slc25a15	-0.25182	0.00420413
Fanci	-0.251411	2,63√ó10^-07
Dstyk	-0.250502	4,43√ó10^-06
Prkar2a	-0.250481	3,89√ó10^-09
Prkab2	-0.250203	0.0147
Epdr1	-0.250199	0.000324338
Slc66a2	-0.249899	9,12√ó10^-05
AABR07012583.2	-0.249846	8,02√ó10^-05
Rabgef1	-0.249765	0.0198711
Foxo6	-0.249468	0.0181867
Dcp2	-0.249284	0.00243838
Atp5mf	-0.249161	9,60√ó10^-05
Ing4	-0.248721	0.00324536
Zfp91	-0.248506	1,29√ó10^-14
Rcan2	-0.248489	0.000287189
NEWGENE_1308196	-0.248441	0.0089771
AABR07013123.1	-0.248394	0.0497236
Zadh2	-0.248328	0.000138936
Vezt	-0.248312	3,84√ó10^-05
Ndufaf1	-0.24824	0.00735427
Slc39a3	-0.248234	0.0100361
Sfxn5	-0.248194	0.0154862
Ankrd10	-0.247991	0.00203301
Etfa	-0.247956	0.00488569
Slc44a3	-0.247945	0.000194054
Tmem199	-0.247764	5,17√ó10^-05
Sdha	-0.247581	0.000317702
Cdc42ep4	-0.247493	0.0025745
Uqcrc2	-0.247374	7,24√ó10^-05
Coro2a	-0.246958	0.00174048
Clp1	-0.246946	0.0286783
Casp7	-0.246722	0.0493102
Oga	-0.246491	6,59√ó10^-08
Mrps11	-0.246414	0.00127143
Nek9	-0.246395	7,95√ó10^-05
Slc25a1	-0.246223	2,72√ó10^-05
Tns3	-0.24614	3,21√ó10^-10
Bnip3	-0.24602	0.00526344
Atp5pb	-0.24587	4,30√ó10^-05
Anks4b	-0.245828	0.000459039
B3galt2	-0.245823	0.00348782
Dph2	-0.245753	0.00667709
Smim12	-0.245539	0.0141014
Mrpl38	-0.245371	0.000787758
Nrsn1	-0.245361	0.0084919
Sf3a3	-0.245353	0.00025645
Usp46	-0.245267	3,70√ó10^-08
Mrps22	-0.244911	0.0123402
Pdik1l	-0.244444	0.00128789
Eral1	-0.244318	0.00496123
Arsk	-0.244282	0.0114565
Ift81	-0.244184	0.0308262
Tti1	-0.243732	6,35√ó10^-07
Dennd11	-0.243681	0.000263074
Sltm	-0.243539	0.00722816
RGD1306063	-0.243475	0.0425401
Pygb	-0.243437	1,62√ó10^-06
Myg1	-0.243352	0.00319397
Ranbp6	-0.243339	0.00168613
Mapk14	-0.242786	3,04√ó10^-11
Sncb	-0.242697	0.0078762
Pkib	-0.242648	0.00128789
Bach1	-0.242511	0.00706409
E2f6	-0.242507	0.0042589
Pnpt1	-0.242492	9,60√ó10^-05
Cobl	-0.242282	0.00285522
Rfx6	-0.242165	1,36√ó10^-09
Fitm2	-0.242064	8,95√ó10^-05
Aldh5a1	-0.241658	0.00158686
Klhdc3	-0.241518	1,62√ó10^-06
St6galnac6	-0.241422	0.00124092
H2aj	-0.241202	0.00189459
Rsl24d1	-0.241158	0.000274096
Slc25a20	-0.240928	0.018809
N4bp2l2	-0.240919	2,68√ó10^-06
Spc24	-0.240773	0.00209435
Jtb	-0.240731	0.00133793
Hnf4a	-0.240669	2,23√ó10^-06
Mboat2	-0.240658	0.0104649
Pop7	-0.240309	0.00691212
RGD1565685	-0.240235	0.0251367
Slc15a4	-0.240192	0.00273108
Acvr2a	-0.240058	0.000629099
Klc4	-0.239994	0.00552491
Raly	-0.239882	9,21√ó10^-06
Acaa1a	-0.239753	0.0324347
Mcm10	-0.239618	4,52√ó10^-06
Wif1	-0.239578	1,73√ó10^-09
Acox3	-0.239411	0.0104602
Acads	-0.239362	0.00705068
Tmem229a	-0.239075	0.0144466
Zbtb7a	-0.239021	0.000357763
Zbtb4	-0.238689	0.00433998
Elof1	-0.238204	0.00707409
Entpd6	-0.238112	0.0493137
Cyfip1	-0.237997	1,46√ó10^-09
Abi1	-0.237902	6,14√ó10^-05
Sh3kbp1	-0.237777	0.00110897
Wsb1	-0.237525	0.00289133
Fbxo8	-0.237521	0.00928383
Vdac3	-0.23744	0.000244803
Fbxw2	-0.237277	0.00740924
Tmem230	-0.237276	0.00472652
Gpank1	-0.237071	0.0214575
Psmd13	-0.23684	3,55√ó10^-07
Pafah2	-0.236543	0.0175444
Tbc1d30	-0.236528	0.0341526
Ndufb9	-0.236405	0.000204162
Tmem179b	-0.236349	0.0423896
Tab1	-0.236346	0.000625383
Aebp2	-0.236273	0.0319541
Cnnm3	-0.235929	0.011209
Ankrd40	-0.235908	2,74√ó10^-05
Rnf8	-0.235563	0.0113622
Trmt10b	-0.235536	0.00652417
Med7	-0.235433	0.00610149
Gins4	-0.235421	0.00728894
Pcmt1	-0.23516	0.00240146
RGD1310852	-0.234666	0.0155891
Atp5pd	-0.234571	0.000855422
Tsfm	-0.234358	0.00417802
Med21	-0.234261	0.0175404
Copg2	-0.23413	0.00458981
Sfxn3	-0.234039	0.000226672
Gyg1	-0.233987	0.0010784
Mrpl45	-0.233651	0.00065385
Ccnc	-0.233584	0.00257907
Lyrm4	-0.233522	0.0127526
Rmc1	-0.23351	2,70√ó10^-05
Bcap29	-0.233487	0.0245
Ccdc174	-0.233189	0.0413778
Tbc1d13	-0.233167	3,60√ó10^-05
Pop4	-0.233117	0.000124879
Hmg20b	-0.233079	0.0290147
Rabggtb	-0.233021	5,32√ó10^-06
Zfyve19	-0.232922	0.0153185
Uqcrb	-0.232802	0.0470583
Nenf	-0.232531	0.000121676
Timm44	-0.232355	1,01√ó10^-05
Atpsckmt	-0.232338	0.00784602
Aktip	-0.232239	0.000806207
Pde7a	-0.231899	0.00445525
Cdc25a	-0.231754	0.0224984
Pxmp4	-0.231706	0.0142527
Tstd3	-0.231561	0.00134192
Rpl7l1	-0.231418	0.00147814
Ptp4a3	-0.231174	0.0364646
Rfng	-0.231113	0.0004583
Ndst1	-0.231007	0.00125119
Washc5	-0.231	2,53√ó10^-07
Fam104a	-0.230972	0.0124754
Cep120	-0.230837	3,73√ó10^-06
Nrn1	-0.230833	0.0401275
Ccdc66	-0.230793	0.0256503
Aagab	-0.230715	0.0013105
Dnajc1	-0.230433	0.01528
Aven	-0.230421	0.0401602
Taf1d	-0.230405	0.0041046
Htatip2	-0.230327	0.0107907
Ap3b1	-0.230013	3,67√ó10^-06
Gemin4	-0.229754	0.00177759
Ankrd27	-0.229653	1,40√ó10^-05
Gtf2h3	-0.229503	0.015171
Hltf	-0.229243	0.00159612
Alg6	-0.229214	0.00138869
Ash2l	-0.229022	0.00159612
Cacnb2	-0.228952	0.00663532
Mvp	-0.22894	0.00107519
Nupl2	-0.228864	0.0265705
Cmss1	-0.228757	0.00147499
Cenpi	-0.228455	0.00916448
Fam169a	-0.228405	0.000694637
Dlst	-0.228309	0.00105458
Morc4	-0.228298	0.0252809
AABR07066944.1	-0.228213	0.0179647
Adsl	-0.227714	0.0150911
LOC103692173	-0.22756	0.00171476
Champ1	-0.227211	0.00204727
Cdc14a	-0.227183	0.0175979
Zdhhc13	-0.227136	0.00207031
Efnb1	-0.227006	0.000573634
Rps10	-0.226756	0.00498549
Ndufa2	-0.226633	0.000860925
Bex3	-0.22661	9,52√ó10^-05
Tjp2	-0.226297	0.00138022
Glce	-0.226215	0.000380742
Commd2	-0.226171	0.00241684
Lhx8	-0.225819	0.00466326
Mpc1	-0.225791	0.00494713
Rnf139	-0.225704	0.00184389
Atp9b	-0.225611	1,12√ó10^-08
Rcn1	-0.225576	3,72√ó10^-05
Eif2b1	-0.225328	0.0219179
Chchd5	-0.225242	0.00526029
Dynlt1	-0.225187	0.00842017
Mtg2	-0.225106	0.0142458
Snx21	-0.225061	0.0164978
Zbtb8os	-0.225053	0.00505408
Vipas39	-0.225051	0.00199448
Pdcd2l	-0.224822	0.0109034
Gdap2	-0.224672	0.00114663
Cbx7	-0.224523	0.0471586
Ptrh2	-0.224483	1,12√ó10^-05
Htatsf1	-0.22448	0.0255753
AA926063	-0.224406	0.000765883
Polr3c	-0.224206	0.000229757
Exoc2	-0.224161	0.0109686
Pdzd11	-0.223994	0.0156595
LOC103690173	-0.223773	0.0254901
Hsdl1	-0.223749	0.00472112
LOC100360846	-0.223706	0.0036405
Ndufaf6	-0.223668	0.020977
Dynll1	-0.223609	0.00481544
Slc25a36	-0.223594	0.00148635
Arl6	-0.223443	0.0018934
AABR07035428.2	-0.22339	0.00799833
Prim2	-0.223384	0.0123368
Dusp1	-0.223367	0.000646619
Ppip5k1	-0.223313	0.000626564
Dnah8	-0.223153	0.00775955
Poglut3	-0.222838	0.00747253
Hmga1	-0.222739	0.0281572
Mlx	-0.222704	9,66√ó10^-05
Vps35	-0.222555	0.000106302
Uckl1	-0.222553	0.00992848
Rab3gap1	-0.222547	0.000238613
Ttll4	-0.222537	0.016452
Pskh1	-0.222389	0.0207248
Surf6	-0.22218	0.0191726
Rfx1	-0.222004	0.000559851
mrpl11	-0.221988	0.00320521
Rpsa	-0.221973	0.00117864
A1bg	-0.221729	0.00508321
Aida	-0.22171	0.00335996
Ypel2	-0.221357	5,82√ó10^-05
Czib	-0.22132	0.0135498
Exosc1	-0.221205	0.0166096
Cox15	-0.221199	0.00039533
Poc5	-0.221064	0.00404452
Ncbp1	-0.221022	3,20√ó10^-05
Scrn3	-0.220713	0.0339361
Rsu1	-0.220697	0.0354359
Samm50	-0.220688	0.00577399
Mtmr3	-0.220677	4,60√ó10^-06
Gfm2	-0.220625	0.0018934
Arhgef16	-0.220423	0.0133213
Plk5	-0.220411	0.00240154
Ncoa5	-0.220341	0.000168593
Armh3	-0.220202	0.000559143
Tgs1	-0.219794	0.00316728
Taldo1	-0.219779	5,00√ó10^-06
Kdm8	-0.219559	0.011209
Hdac8	-0.219318	0.0401602
Vamp8	-0.219223	0.0298835
Rrp1	-0.219167	0.00928536
Lrrc40	-0.21895	1,42√ó10^-05
Naa10	-0.218862	0.0192164
Rcc1l	-0.218674	0.000233711
Phax	-0.218554	0.0320328
Relch	-0.218363	2,67√ó10^-07
Mier3	-0.218198	0.00033606
Snap29	-0.217971	0.00021797
Vps36	-0.217631	0.00114663
S100a10	-0.217606	0.000196256
Zfp426	-0.217533	0.00792873
Supv3l1	-0.217492	0.00117704
Dus3l	-0.217405	0.00638264
Pop1	-0.21733	0.0195538
Uqcc2	-0.217233	7,86√ó10^-05
Parp3	-0.217065	0.006241
Adss	-0.216982	0.00317916
Uhrf1bp1	-0.216837	0.00810165
Vps33b	-0.216589	0.00757877
Usp15	-0.216441	3,53√ó10^-09
Ndufv1	-0.216349	1,51√ó10^-05
Top1mt	-0.216256	0.014518
Rpl13a	-0.216243	0.00878691
Dmtf1	-0.216223	0.00012961
Acaa2	-0.216113	0.000958878
Car2	-0.216095	0.0215936
Vrk2	-0.216094	0.0368726
Sdcbp	-0.21607	0.001607
Chd1l	-0.215979	0.0223832
Nrip3	-0.215856	0.00292289
Fam110a	-0.215836	0.00488569
Nrip1	-0.215831	0.0254096
Zdhhc7	-0.21579	0.00426234
Gemin6	-0.215692	0.00955395
Tars2	-0.215634	0.00081694
Kcnb1	-0.21549	0.0465712
Cenpn	-0.215416	0.000272565
Cluh	-0.215367	0.00146371
Tbcc	-0.215304	0.0307028
Sirt5	-0.215206	0.00231191
Hace1	-0.214983	0.00271482
Nbr1	-0.214896	0.000193586
Mapk8	-0.214774	0.0165374
Slc4a1ap	-0.214393	0.00315979
Lamtor5	-0.214375	0.0121909
Mtmr14	-0.214353	0.00132533
Atp5f1a	-0.214266	5,76√ó10^-06
Acsl6	-0.213991	0.000791927
Rpap1	-0.213974	0.016241
Rps27a	-0.213883	0.00016519
Gtf2e2	-0.213704	0.00030566
Zpr1	-0.213579	0.00673233
Arhgef3	-0.213575	0.00583287
Mcm7	-0.21336	0.00174385
Sra1	-0.213359	0.00504745
Cenpk	-0.212772	0.0376862
Ffar1	-0.212743	0.000605179
Echdc1	-0.21253	0.0231745
Slc39a1	-0.212448	0.000178312
Ankmy2	-0.212409	0.0199058
Rnf19b	-0.212337	0.0442588
Lars2	-0.212135	0.046324
Arfgap2	-0.212103	3,36√ó10^-05
Stx4	-0.212072	0.0160456
Ctps1	-0.212065	0.000136535
Cops7a	-0.211682	0.000153851
Eif3b	-0.211631	0.000129298
Shmt1	-0.211469	0.00248425
Washc4	-0.211163	0.000155324
Jade3	-0.21091	0.000634271
Cep128	-0.210689	0.028469
Rnf146	-0.210408	0.00851969
Map3k5	-0.210313	0.00669315
Fxn	-0.210028	0.00156714
Sco1	-0.209778	0.00304231
Rnf7	-0.209632	0.000879264
Mrpl34	-0.209351	0.00573682
Secisbp2	-0.209287	0.000459255
Hdhd5	-0.209102	0.00564699
Nudt16l1	-0.208861	0.0208205
Hccs	-0.208792	0.0122508
Ola1	-0.208742	0.00336262
Fam118b	-0.208549	0.00765982
Ndufv3	-0.208465	0.0017075
Zfp637	-0.208462	0.00297396
Smad9	-0.208291	0.00179353
Tnk2	-0.207734	0.00477738
Eed	-0.207457	0.00808264
Cyb561d2	-0.207439	0.0178169
Bscl2	-0.207397	0.00357918
Cfap410	-0.207312	0.0125113
Hars2	-0.207209	0.0127969
Eif4a1	-0.206974	0.000285031
Tk2	-0.20672	0.0200368
Cpne2	-0.206423	0.0346262
Evi5	-0.206375	0.00356239
Uqcrq	-0.206104	0.00134602
Nsmaf	-0.206102	0.00193293
Cyc1	-0.20587	0.00501403
Ndufs4	-0.205794	9,62√ó10^-07
Ggh	-0.205791	0.0187909
Ccdc91	-0.205735	0.0181923
LOC103693999	-0.205733	0.00464691
Acat2	-0.205616	0.0321383
Dph5	-0.205479	0.0431334
Myo19	-0.205258	0.0449108
Cdc23	-0.205184	0.00975471
Ifnar2	-0.205098	0.0246904
Acbd5	-0.205092	0.00982583
Nkiras2	-0.205004	0.00328654
Utp4	-0.204947	0.000634665
Zcchc9	-0.204935	0.0398706
Ap3m1	-0.204848	0.00329526
Mrpl32	-0.204774	0.0265116
Fh	-0.204556	0.000229019
Timm8b	-0.204486	0.0103407
Anapc7	-0.204415	0.0256639
Ciao3	-0.204392	0.00209353
Vdac1	-0.20438	0.0117866
Ssh3	-0.204305	0.00144651
Sirt6	-0.203993	0.0116599
Mmgt1	-0.203986	5,51√ó10^-05
LOC691427	-0.203359	0.00692192
Rnf103	-0.203246	0.000384096
Mrpl58	-0.203235	0.00803942
Zfp182	-0.203172	0.0103637
Dync1li2	-0.203098	0.000457561
Mrpl46	-0.203018	0.0133157
Crls1	-0.202975	0.0135373
LOC100360087	-0.202807	2,36√ó10^-05
Cox7c	-0.202772	0.00494526
Ripk4	-0.202593	0.00104645
Cars	-0.202492	0.00840099
Pwp1	-0.202384	0.00536291
Ankfy1	-0.202224	0.017998
Slc35c2	-0.202217	0.00515791
Rbm5	-0.202164	0.00254349
Necap1	-0.202108	0.00397801
Ciao2a	-0.202107	0.00413277
Vangl1	-0.202005	0.00362432
Mtrr	-0.201978	0.0294609
Rab7a	-0.201886	2,02√ó10^-06
Cul1	-0.20187	3,34√ó10^-07
Sidt2	-0.201618	0.0333201
Fpgt	-0.201582	0.0178155
Yars1	-0.20153	0.000168249
Hdac11	-0.201404	0.0272041
Arhgap44	-0.201308	0.0288787
Ica1	-0.200946	0.000604499
Mkrn1	-0.200919	0.00366574
Btf3l4	-0.200842	0.0138493
Sphkap	-0.200733	0.00034656
Eif3k	-0.200534	0.012646
Zmynd19	-0.200448	0.0114073
Mad1l1	-0.200381	0.0490649
Ost4	-0.200249	0.0122391
Rps6kc1	-0.200002	0.00703427
Fkbp4	-0.199974	0.00860502
Eml6	-0.199904	0.000376853
Zmym5	-0.199686	0.0438759
Itsn2	-0.199659	2,51√ó10^-06
Gnpda1	-0.199618	0.00933319
Lpin2	-0.199432	0.00971794
Rpl27a	-0.199366	0.000578776
Mtmr1	-0.199361	2,56√ó10^-05
Mt-co1	-0.199256	0.0184936
Gatd3a	-0.199081	0.0122508
Mfhas1	-0.198887	0.0115641
Kcmf1	-0.198852	3,15√ó10^-05
RGD1311899	-0.198825	0.0142998
Gtf2h1	-0.198817	0.000658173
Pef1	-0.19869	0.0123844
Map3k3	-0.1986	0.00469533
Lims1	-0.198506	0.0276632
Nipal2	-0.198349	0.00670683
Pxylp1	-0.198323	0.0345575
Lin9	-0.198273	0.00757877
Rbm10	-0.198246	0.00162746
Rpl41	-0.198132	8,48√ó10^-07
Smim11a	-0.198031	0.0359641
Nampt	-0.197947	0.000135146
Mpdz	-0.197844	0.00392401
Ppp6c	-0.197713	0.000354268
Sart3	-0.197682	0.0169453
LOC100364435	-0.197527	0.00164021
Asb8	-0.197512	0.0418011
Cdc34	-0.197217	0.000954671
Nsun5	-0.197089	0.00155413
Lig3	-0.197047	0.00142521
Iws1	-0.196938	0.0028309
Phf10	-0.196826	0.0264173
Mrto4	-0.196748	0.01163
Xpc	-0.196665	0.0258074
Aaas	-0.196117	0.0122172
Pwwp2a	-0.196115	0.00321649
Faah	-0.195874	5,61√ó10^-05
Ndufb4	-0.19587	0.000748044
Fam3a	-0.195341	0.00456746
Cycs	-0.195273	0.000636118
Ythdc2	-0.195269	0.0228445
Lactb2	-0.195244	0.0217254
Fam98a	-0.195244	0.00494526
Gipc2	-0.195223	0.0149412
Zdhhc4	-0.195142	0.0121407
Acad9	-0.195053	0.00684778
Zfp62	-0.195008	0.00174874
Rxylt1	-0.194842	0.0356387
Tmem8a	-0.194623	0.00534606
Zfp692	-0.194573	0.0228859
Elavl4	-0.194453	0.0401075
Dhx30	-0.194241	0.00357873
AABR07061378.1	-0.194142	0.0338841
Dennd2b	-0.193942	0.0163073
Smg5	-0.193813	3,88√ó10^-05
Ccdc58	-0.193472	0.0141154
Coq10b	-0.193407	0.00928264
Dpm1	-0.193349	0.0193472
Tpcn1	-0.193301	4,37√ó10^-06
Polr1c	-0.193219	0.00155732
Dus1l	-0.193124	0.0221827
Wdhd1	-0.193043	0.0107519
Dnajc11	-0.192586	0.00119376
Rbm6	-0.192473	0.0441934
Nfx1	-0.192471	9,22√ó10^-06
Sar1b	-0.19241	0.00132779
Tnks2	-0.192325	0.0011444
Letmd1	-0.192257	0.00882241
Hist1h4m	-0.192192	0.0195421
Arglu1	-0.192188	0.0474681
Snx2	-0.19214	0.0120903
Pigp	-0.192002	0.0269677
Psmb10	-0.191954	0.0209622
Ccdc47	-0.191947	0.000488538
Ddx20	-0.191858	0.00346866
Polr3d	-0.191794	0.0369465
Anapc16	-0.191664	0.0279641
Galk2	-0.191607	0.0493153
Cry2	-0.191538	0.0284029
Casp2	-0.191494	0.000221952
Hdhd2	-0.191406	0.0125113
Pip4p2	-0.191394	0.00533445
Eef1b2	-0.190959	9,17√ó10^-05
MGC95208	-0.190844	0.0405593
Sars1	-0.190827	0.0110904
Smc6	-0.190815	0.00416388
Dstn	-0.190767	1,75√ó10^-06
Smarcd2	-0.190733	0.00179228
Gck	-0.190723	0.0148258
Ms4a8	-0.190706	0.017372
Ndrg3	-0.190516	0.0395911
Efl1	-0.190482	0.0307337
Ints12	-0.190475	0.0359093
Tmem69	-0.190099	0.0115391
[truncated: 470 more rows]
