# Supplementary material for: GPR162 is a beta cell CART receptor
Source: iScience. 2023 Nov 10;26(12):108416. doi: 10.1016/j.isci.2023.108416 (PMC10709007; doi:10.1016/j.isci.2023.108416)
Supplement: Table S6. GO terms affected by Gpr162 KD, related to Figure 1 [file mmc7.xlsx]

## Sheet: Sheet1
Upregulation by Gpr162 KD
GO biological process complete	Fold Enrichment	P-value
negative regulation of supramolecular fiber organization (GO:1902904)	3.19	2.54E-02
regulation of insulin secretion (GO:0050796)	3.09	1.06E-02
glycerolipid biosynthetic process (GO:0045017)	3.06	2.98E-02
glycerophospholipid metabolic process (GO:0006650)	2.84	2.69E-03
regulation of peptide hormone secretion (GO:0090276)	2.80	1.18E-02
regulation of hormone secretion (GO:0046883)	2.74	8.30E-04
regulation of peptide secretion (GO:0002791)	2.74	1.72E-02
regulation of peptide transport (GO:0090087)	2.72	1.99E-02
regulation of supramolecular fiber organization (GO:1902903)	2.68	1.12E-04
phospholipid metabolic process (GO:0006644)	2.67	1.18E-03
response to insulin (GO:0032868)	2.65	1.79E-02
regulation of protein secretion (GO:0050708)	2.65	8.42E-03
glycerolipid metabolic process (GO:0046486)	2.63	2.04E-03
regulation of actin cytoskeleton organization (GO:0032956)	2.48	6.85E-03
synapse organization (GO:0050808)	2.46	3.72E-02
regulation of actin filament-based process (GO:0032970)	2.36	9.05E-03
regulation of cytoskeleton organization (GO:0051493)	2.36	1.49E-04
regulation of plasma membrane bounded cell projection organization (GO:0120035)	2.35	4.20E-07
regulation of cell projection organization (GO:0031344)	2.30	1.32E-06
positive regulation of cellular component biogenesis (GO:0044089)	2.28	8.51E-04
endomembrane system organization (GO:0010256)	2.20	4.00E-02
regulation of secretion by cell (GO:1903530)	2.18	1.52E-04
modulation of chemical synaptic transmission (GO:0050804)	2.15	1.33E-02
regulation of trans-synaptic signaling (GO:0099177)	2.15	1.35E-02
regulation of neuron projection development (GO:0010975)	2.14	1.01E-02
regulation of protein localization (GO:0032880)	2.14	6.63E-07
supramolecular fiber organization (GO:0097435)	2.14	2.86E-02
regulation of organelle organization (GO:0033043)	2.14	2.16E-09
cell junction organization (GO:0034330)	2.14	1.76E-02
cell morphogenesis involved in differentiation (GO:0000904)	2.13	6.19E-03
lipid biosynthetic process (GO:0008610)	2.12	3.32E-02
regulation of system process (GO:0044057)	2.09	3.41E-03
actin cytoskeleton organization (GO:0030036)	2.09	4.69E-02
regulation of cellular component biogenesis (GO:0044087)	2.07	3.64E-06
regulation of protein transport (GO:0051223)	2.07	1.92E-02
negative regulation of cellular component organization (GO:0051129)	2.07	4.19E-04
cell morphogenesis (GO:0000902)	2.06	7.93E-04
neuron differentiation (GO:0030182)	2.05	4.82E-07
nervous system development (GO:0007399)	2.04	1.49E-18
regulation of secretion (GO:0051046)	2.03	8.93E-04
central nervous system development (GO:0007417)	2.03	2.60E-07
positive regulation of cellular component organization (GO:0051130)	1.97	9.19E-07
neuron development (GO:0048666)	1.96	6.11E-04
cytoskeleton organization (GO:0007010)	1.95	1.44E-05
regulation of cellular localization (GO:0060341)	1.94	8.76E-04
neurogenesis (GO:0022008)	1.94	1.75E-08
neuron projection development (GO:0031175)	1.94	2.30E-02
brain development (GO:0007420)	1.93	7.24E-04
generation of neurons (GO:0048699)	1.92	4.18E-07
regulation of cellular component organization (GO:0051128)	1.90	2.86E-15
regulation of cellular component movement (GO:0051270)	1.88	2.49E-04
regulation of cell migration (GO:0030334)	1.87	2.58E-03
regulation of cell motility (GO:2000145)	1.86	1.56E-03
negative regulation of cell communication (GO:0010648)	1.86	1.30E-05
head development (GO:0060322)	1.85	3.43E-03
negative regulation of signaling (GO:0023057)	1.85	1.35E-05
phosphate-containing compound metabolic process (GO:0006796)	1.81	3.43E-07
response to hormone (GO:0009725)	1.81	4.53E-03
phosphorus metabolic process (GO:0006793)	1.81	4.33E-07
cellular lipid metabolic process (GO:0044255)	1.80	4.36E-02
positive regulation of developmental process (GO:0051094)	1.78	7.89E-05
positive regulation of cell differentiation (GO:0045597)	1.78	4.82E-02
regulation of locomotion (GO:0040012)	1.77	9.96E-03
regulation of localization (GO:0032879)	1.77	1.22E-13
negative regulation of cellular macromolecule biosynthetic process (GO:2000113)	1.77	6.44E-05
negative regulation of transcription, DNA-templated (GO:0045892)	1.77	1.19E-03
negative regulation of macromolecule biosynthetic process (GO:0010558)	1.76	7.20E-05
negative regulation of nucleic acid-templated transcription (GO:1903507)	1.76	1.73E-03
negative regulation of RNA biosynthetic process (GO:1902679)	1.76	1.77E-03
negative regulation of signal transduction (GO:0009968)	1.75	2.64E-03
negative regulation of RNA metabolic process (GO:0051253)	1.74	8.44E-04
intracellular signal transduction (GO:0035556)	1.72	1.36E-03
negative regulation of cellular biosynthetic process (GO:0031327)	1.71	2.89E-04
negative regulation of biosynthetic process (GO:0009890)	1.71	2.11E-04
regulation of cell differentiation (GO:0045595)	1.70	2.96E-04
cell development (GO:0048468)	1.70	4.49E-05
regulation of transport (GO:0051049)	1.70	9.52E-06
regulation of cell communication (GO:0010646)	1.70	7.76E-13
regulation of signaling (GO:0023051)	1.69	1.23E-12
positive regulation of multicellular organismal process (GO:0051240)	1.69	4.39E-04
negative regulation of cellular process (GO:0048523)	1.68	2.28E-21
negative regulation of response to stimulus (GO:0048585)	1.68	6.67E-04
organic substance transport (GO:0071702)	1.67	1.50E-04
regulation of biological quality (GO:0065008)	1.67	9.69E-16
regulation of developmental process (GO:0050793)	1.67	6.45E-08
regulation of cell population proliferation (GO:0042127)	1.67	3.92E-04
negative regulation of nucleobase-containing compound metabolic process (GO:0045934)	1.67	4.52E-03
cell differentiation (GO:0030154)	1.67	2.47E-12
regulation of cell death (GO:0010941)	1.66	8.55E-04
cellular developmental process (GO:0048869)	1.65	3.62E-12
regulation of multicellular organismal process (GO:0051239)	1.65	1.19E-08
response to organonitrogen compound (GO:0010243)	1.65	3.95E-02
positive regulation of molecular function (GO:0044093)	1.64	4.33E-03
system development (GO:0048731)	1.64	4.42E-17
negative regulation of nitrogen compound metabolic process (GO:0051172)	1.64	1.52E-06
negative regulation of biological process (GO:0048519)	1.64	2.03E-21
macromolecule localization (GO:0033036)	1.61	4.47E-05
regulation of protein modification process (GO:0031399)	1.61	1.01E-02
response to oxygen-containing compound (GO:1901700)	1.61	3.69E-04
positive regulation of protein metabolic process (GO:0051247)	1.60	2.52E-02
regulation of signal transduction (GO:0009966)	1.60	3.65E-07
negative regulation of macromolecule metabolic process (GO:0010605)	1.59	1.00E-06
multicellular organism development (GO:0007275)	1.59	1.31E-16
regulation of programmed cell death (GO:0043067)	1.59	4.26E-02
negative regulation of cellular metabolic process (GO:0031324)	1.59	9.09E-06
response to endogenous stimulus (GO:0009719)	1.57	2.44E-02
regulation of intracellular signal transduction (GO:1902531)	1.57	3.63E-02
regulation of protein metabolic process (GO:0051246)	1.57	1.44E-05
anatomical structure morphogenesis (GO:0009653)	1.57	3.60E-04
anatomical structure development (GO:0048856)	1.56	2.58E-16
negative regulation of metabolic process (GO:0009892)	1.55	2.89E-06
positive regulation of cell communication (GO:0010647)	1.54	3.34E-02
cellular response to organic substance (GO:0071310)	1.54	1.72E-03
positive regulation of cellular metabolic process (GO:0031325)	1.54	4.92E-07
developmental process (GO:0032502)	1.54	2.27E-17
protein localization (GO:0008104)	1.54	2.21E-02
positive regulation of signaling (GO:0023056)	1.54	4.53E-02
organelle organization (GO:0006996)	1.54	6.94E-07
positive regulation of cellular biosynthetic process (GO:0031328)	1.53	1.38E-02
positive regulation of biosynthetic process (GO:0009891)	1.53	1.02E-02
positive regulation of macromolecule biosynthetic process (GO:0010557)	1.53	3.08E-02
response to organic substance (GO:0010033)	1.53	2.06E-06
regulation of molecular function (GO:0065009)	1.52	2.86E-05
positive regulation of cellular process (GO:0048522)	1.51	3.25E-15
positive regulation of nitrogen compound metabolic process (GO:0051173)	1.51	2.60E-05
regulation of response to stimulus (GO:0048583)	1.50	2.12E-07
regulation of cellular protein metabolic process (GO:0032268)	1.49	4.53E-03
regulation of catalytic activity (GO:0050790)	1.49	1.31E-02
positive regulation of metabolic process (GO:0009893)	1.48	1.66E-06
cellular protein modification process (GO:0006464)	1.47	1.04E-02
protein modification process (GO:0036211)	1.47	1.04E-02
positive regulation of biological process (GO:0048518)	1.47	3.03E-14
animal organ development (GO:0048513)	1.46	2.51E-05
cellular component organization (GO:0016043)	1.46	2.90E-10
positive regulation of macromolecule metabolic process (GO:0010604)	1.46	5.06E-05
localization (GO:0051179)	1.46	1.43E-09
establishment of localization (GO:0051234)	1.46	1.11E-05
transport (GO:0006810)	1.46	3.66E-05
cellular response to chemical stimulus (GO:0070887)	1.43	1.44E-02
cellular component organization or biogenesis (GO:0071840)	1.41	2.48E-08
regulation of cellular metabolic process (GO:0031323)	1.38	1.79E-07
regulation of primary metabolic process (GO:0080090)	1.38	6.69E-07
regulation of metabolic process (GO:0019222)	1.37	6.63E-09
regulation of biosynthetic process (GO:0009889)	1.37	4.79E-03
regulation of cellular macromolecule biosynthetic process (GO:2000112)	1.36	2.47E-02
regulation of macromolecule biosynthetic process (GO:0010556)	1.36	2.21E-02
regulation of nitrogen compound metabolic process (GO:0051171)	1.35	1.67E-05
regulation of macromolecule metabolic process (GO:0060255)	1.34	3.40E-06
regulation of cellular biosynthetic process (GO:0031326)	1.34	3.35E-02
organonitrogen compound metabolic process (GO:1901564)	1.30	1.69E-02
regulation of gene expression (GO:0010468)	1.30	4.07E-02
multicellular organismal process (GO:0032501)	1.30	1.54E-06
biological regulation (GO:0065007)	1.22	4.95E-13
regulation of biological process (GO:0050789)	1.22	8.62E-11
regulation of cellular process (GO:0050794)	1.22	2.42E-09
cellular process (GO:0009987)	1.18	1.09E-15
biological_process (GO:0008150)	1.12	5.76E-18
G protein-coupled receptor signaling pathway (GO:0007186)	0.38	6.04E-08
Downregulation by Gpr162 KD
GO biological process complete	Fold Enrichment	P-value
cellular respiration (GO:0045333)	3.19	3.92E-02
mitochondrial transport (GO:0006839)	3.17	6.51E-03
energy derivation by oxidation of organic compounds (GO:0015980)	2.98	8.05E-03
organophosphate biosynthetic process (GO:0090407)	2.33	1.08E-02
carbohydrate derivative biosynthetic process (GO:1901137)	2.21	1.52E-02
organophosphate metabolic process (GO:0019637)	2.12	8.85E-05
intracellular protein transport (GO:0006886)	1.97	4.00E-02
carbohydrate derivative metabolic process (GO:1901135)	1.92	4.12E-03
organonitrogen compound biosynthetic process (GO:1901566)	1.85	8.01E-05
protein transport (GO:0015031)	1.80	1.12E-02
cellular biosynthetic process (GO:0044249)	1.76	1.73E-08
establishment of protein localization (GO:0045184)	1.76	1.04E-02
cellular nitrogen compound biosynthetic process (GO:0044271)	1.75	2.40E-03
cellular macromolecule biosynthetic process (GO:0034645)	1.75	1.56E-03
intracellular transport (GO:0046907)	1.74	8.12E-03
organic substance biosynthetic process (GO:1901576)	1.73	4.50E-08
macromolecule biosynthetic process (GO:0009059)	1.73	2.55E-03
biosynthetic process (GO:0009058)	1.73	3.62E-08
phosphate-containing compound metabolic process (GO:0006796)	1.73	4.23E-05
phosphorus metabolic process (GO:0006793)	1.72	5.11E-05
small molecule metabolic process (GO:0044281)	1.70	1.73E-03
establishment of localization in cell (GO:0051649)	1.59	4.07E-02
protein localization (GO:0008104)	1.59	4.53E-03
macromolecule modification (GO:0043412)	1.50	1.14E-03
cellular protein metabolic process (GO:0044267)	1.49	5.09E-05
organonitrogen compound metabolic process (GO:1901564)	1.49	8.13E-10
cellular protein modification process (GO:0006464)	1.48	9.20E-03
protein modification process (GO:0036211)	1.48	9.20E-03
cellular localization (GO:0051641)	1.48	2.99E-02
macromolecule localization (GO:0033036)	1.48	4.35E-02
cellular nitrogen compound metabolic process (GO:0034641)	1.47	6.57E-04
protein metabolic process (GO:0019538)	1.47	4.91E-06
cellular metabolic process (GO:0044237)	1.46	3.76E-16
primary metabolic process (GO:0044238)	1.45	1.37E-14
nitrogen compound metabolic process (GO:0006807)	1.43	2.21E-11
cellular macromolecule metabolic process (GO:0044260)	1.41	2.54E-05
metabolic process (GO:0008152)	1.40	2.12E-14
organic substance metabolic process (GO:0071704)	1.39	1.45E-12
organelle organization (GO:0006996)	1.38	2.85E-02
establishment of localization (GO:0051234)	1.36	2.10E-02
macromolecule metabolic process (GO:0043170)	1.35	8.01E-06
cellular component organization or biogenesis (GO:0071840)	1.30	3.82E-03
cellular component organization (GO:0016043)	1.29	1.95E-02
cellular process (GO:0009987)	1.11	2.51E-04
biological_process (GO:0008150)	1.07	1.73E-02
